# Supplementary material for: Tracing the origin of disseminated tumor cells in breast cancer using single-cell sequencing
Source: Genome Biol. 2016 Dec 9;17:250. doi: 10.1186/s13059-016-1109-7 (PMC5146893; doi:10.1186/s13059-016-1109-7)
Supplement: Additional file 3: — Copy number calls for all single cells and bulk samples. (ZIP 631 kb) [file 13059_2016_1109_MOESM3_ESM.zip]

Archive with 10 entries (9 files):
- Additional file 3/Bulk clonal CN.xlsx
- Additional file 3/Bulk subclonal CN.xlsx
- Additional file 3/Single cells 003 CN.xlsx
- Additional file 3/Single cells 017 CN.xlsx
- Additional file 3/Single cells 019 CN.xlsx
- Additional file 3/Single cells 044 CN.xlsx
- Additional file 3/Single cells 083 CN.xlsx
- Additional file 3/Single cells 107 3years CN.xlsx
- Additional file 3/Single cells 107 diagnosis CN.xlsx
- Additional file 3/
