# Supplementary material for: Tracing the origin of disseminated tumor cells in breast cancer using single-cell sequencing
Source: Genome Biol. 2016 Dec 9;17:250. doi: 10.1186/s13059-016-1109-7 (PMC5146893; doi:10.1186/s13059-016-1109-7)
Supplement: Additional file 3: — Copy number calls for all single cells and bulk samples. (ZIP 631 kb) [file 13059_2016_1109_MOESM3_ESM.zip › Additional file 3/Bulk clonal CN.xlsx]

## Sheet: MicMa107PT
chr1	990517	81378256	2
chr1	81378769	145394955	2
chr1	145395440	235118935	3
chr1	235119040	249190891	2
chr2	101514	167035346	2
chr2	167059503	232195952	3
chr2	232196235	242976880	2
chr3	69244	63813654	2
chr3	63817430	99422587	2
chr3	99430360	158545632	3
chr3	158550776	197766946	3
chr4	706101	119659180	2
chr4	119661552	157960455	2
chr4	158087765	190778060	2
chr5	163769	1223062	1
chr5	1226051	150612619	2
chr5	150639162	180685900	2
chr6	204909	29682901	3
chr6	29692305	65937215	2
chr6	65968930	145841146	1
chr6	146320528	148373852	2
chr6	148387205	150818824	2
chr6	150832532	151789355	2
chr6	151816094	170881130	2
chr7	46239	57862174	2
chr7	57878853	67714076	1
chr7	67715094	144374915	2
chr7	144441187	158947294	2
chr8	161222	84127576	2
chr8	84133180	111112499	3
chr8	111218857	146148165	7
chr9	188421	23612594	2
chr9	23613815	74197739	2
chr9	74300640	103860550	1
chr9	103876104	141064741	2
chr10	327832	114552962	2
chr10	114581193	117531155	2
chr10	117708868	135432865	1
chr11	206767	22693436	2
chr11	22705792	75293939	2
chr11	75317173	134942626	1
chr12	191619	9038572	2
chr12	9047813	14477187	2
chr12	14683816	51952571	2
chr12	52095370	65855476	2
chr12	65863584	81549675	3
chr12	81552338	108333454	2
chr12	108397985	133487103	1
chr13	19226222	29245421	2
chr13	29254710	46010469	1
chr13	46041295	47085718	2
chr13	47086579	51673405	1
chr13	51685789	115075715	3
chr14	20281464	68948144	2
chr14	68961565	107223238	1
chr15	20172595	27698463	2
chr15	27699117	66524433	2
chr15	66526171	102400037	3
chr16	101263	53780102	2
chr16	53790181	90163275	1
chr17	95631	12155901	1
chr17	12244321	17185267	1
chr17	17201576	49781822	2
chr17	49785863	81048659	3
chr18	155566	45852189	2
chr18	45865933	78014582	3
chr19	301639	59095126	1
chr20	61795	32298931	2
chr20	32354990	62535594	2
chr21	11002011	48084820	2
chr22	16894196	51186228	2
chrX	202439	91699891	2
chrX	92795527	106344439	2
chrX	107560331	155228572	2

## Sheet: MicMa107LN
chr1	990517	76389786	2
chr1	76398249	144560590	2
chr1	144896319	249190891	3
chr2	101514	212914356	2
chr2	212948415	239059484	1
chr2	239063874	242976880	2
chr3	69244	49570882	2
chr3	49649989	84286582	1
chr3	84366826	197766946	2
chr4	706101	190778060	2
chr5	163769	1191061	1
chr5	1223062	82378240	2
chr5	82378307	180685900	2
chr6	204909	44747732	2
chr6	44748365	51230788	1
chr6	51241870	65937215	2
chr6	65968930	145841146	1
chr6	146320528	148373852	2
chr6	148387205	150818824	2
chr6	150832532	151789355	3
chr6	151816094	170881130	2
chr7	46239	57914385	2
chr7	62020156	67597453	1
chr7	67642170	150695195	2
chr7	150723265	150832913	3
chr7	150855244	158947294	2
chr8	161222	52344218	2
chr8	52357128	59621078	2
chr8	59667413	111112499	3
chr8	111218857	135654702	5
chr8	135654742	145802447	6
chr8	145881333	146148165	4
chr9	188421	141064741	2
chr10	327832	116908479	2
chr10	117531155	135432865	1
chr11	206767	49195802	1
chr11	49228613	75293939	2
chr11	75317173	134942626	1
chr12	191619	81261475	2
chr12	81542215	122385690	2
chr12	122442444	133487103	2
chr13	19226222	20569878	2
chr13	20630521	22311489	3
chr13	22313953	29245421	2
chr13	29254710	46056951	1
chr13	46093284	47085718	2
chr13	47086579	51673405	1
chr13	51685789	115075715	2
chr14	20281464	68961565	2
chr14	68962504	107223238	1
chr15	20172595	66572692	2
chr15	66726251	102400037	3
chr16	101263	53552182	2
chr16	53769293	90163275	1
chr17	95631	17201576	1
chr17	17206349	29161503	2
chr17	29794470	81048659	3
chr18	155566	9450518	2
chr18	9450664	46773560	2
chr18	46873868	78014582	3
chr19	301639	59095126	2
chr20	61795	62535594	2
chr21	11002011	45627976	1
chr21	45643212	45953169	1
chr21	45973878	48084820	1
chr22	16894196	51186228	2
chrX	202439	13505059	2
chrX	13506378	82242271	2
chrX	82265458	102475472	2
chrX	102817255	155228572	1

## Sheet: MicMa83
chr1	888659	10874152	2
chr1	11502445	25064001	1
chr1	25193009	25434242	2
chr1	25444860	31916538	1
chr1	31917821	64477492	2
chr1	64560089	75538639	1
chr1	75547270	84062434	2
chr1	84172930	91202257	1
chr1	91207757	93530881	2
chr1	93570368	97409943	1
chr1	97423794	145395440	2
chr1	145416056	249190891	4
chr2	101514	20428737	2
chr2	20430717	26493597	1
chr2	26541158	78497142	2
chr2	78608101	99573471	1
chr2	99864014	118552553	2
chr2	118569827	143028063	1
chr2	143177484	152716628	2
chr2	152736391	166924472	1
chr2	167138980	169884648	2
chr2	169889072	176572769	1
chr2	176580170	211965343	2
chr2	211969462	220049290	1
chr2	220137991	237195419	2
chr2	237302114	237947288	1
chr2	238190533	238940120	2
chr2	238946610	241193894	1
chr2	241216673	242979528	2
chr3	107035	171721808	2
chr3	171753104	178571165	1
chr3	178571235	197808975	2
chr4	297932	190915650	2
chr5	164193	31809645	4
chr5	31815001	32471376	2
chr5	32500158	54293706	4
chr5	54302005	111341445	2
chr5	111349320	113703273	3
chr5	113707841	134267557	2
chr5	134340030	180663035	3
chr6	205878	22038579	1
chr6	22043809	170905977	2
chr7	50944	158917999	2
chr8	179693	30287906	1
chr8	30309947	146290273	3
chr9	224693	119365292	2
chr9	119401227	120485795	1
chr9	120570195	140755231	2
chr10	135656	135432865	2
chr11	206767	103421004	2
chr11	103426813	134933513	1
chr12	239787	133498496	2
chr13	19212262	115106996	1
chr14	20211644	35069496	2
chr14	35152084	36324648	1
chr14	36672026	50448719	2
chr14	50461561	92707795	1
chr14	92708728	101243384	2
chr14	101288031	107285437	1
chr15	20180945	43811843	1
chr15	43813387	57597280	2
chr15	57600488	61039073	1
chr15	61059571	102400037	2
chr16	139367	34739571	2
chr16	35076563	90163275	1
chr17	34276	81049726	2
chr18	143591	61126675	1
chr18	61242680	74613914	2
chr18	74720384	78014582	1
chr19	292583	39152004	1
chr19	39152743	59095126	3
chr20	61795	62823902	2
chr21	14688349	48021967	2
chr22	17211075	51115526	1
chrX	169805	155195900	2

## Sheet: MicMa044
chr1	918573	26700631	4
chr1	26705640	30759956	3
chr1	30765872	31464327	5
chr1	31493479	36627542	3
chr1	36637708	75778445	5
chr1	75778546	249190891	6
chr2	50814	242953866	5
chr3	69244	3582105	3
chr3	3629099	8781331	5
chr3	8782887	10330377	8
chr3	10332365	20402065	26
chr3	20588673	81848963	2
chr3	82023469	83059307	11
chr3	83272291	171998243	3
chr3	172002955	197833758	5
chr4	297989	49063479	5
chr4	52696792	182231318	3
chr4	182231885	190778060	5
chr5	375405	53296188	4
chr5	53347280	122003928	2
chr5	122010256	163052231	4
chr5	163052358	180692833	3
chr6	205878	4701144	4
chr6	4706192	117301614	2
chr6	117308972	170772252	4
chr7	44408	24938398	5
chr7	24952978	29980024	2
chr7	30177035	66836737	5
chr7	66861725	69236235	8
chr7	69238399	158991452	5
chr8	211877	19667559	3
chr8	19704682	32304383	1
chr8	32339703	33844064	12
chr8	33982039	36282280	3
chr8	36331445	41805249	12
chr8	41808096	146135477	5
chr9	203310	22778492	2
chr9	22807218	30089859	0
chr9	30212853	33903184	2
chr9	33921977	136557606	4
chr9	136563926	141027939	4
chr10	152201	2916558	4
chr10	2937138	3595235	10
chr10	3614912	4848757	3
chr10	4850173	13279827	11
chr10	13281056	16743365	5
chr10	16764483	23217509	6
chr10	23217727	27508758	4
chr10	27573438	27987093	11
chr10	28025034	31529261	4
chr10	31536806	34437906	5
chr10	34441217	37098328	3
chr10	37108235	37303939	14
chr10	37601063	73902505	4
chr10	74136697	135434551	5
chr11	206767	11806206	3
chr11	11813893	31426544	2
chr11	31547227	68735478	3
chr11	68798591	76257215	8
chr11	76266172	77473323	28
chr11	77552534	134942626	3
chr12	216039	39173385	4
chr12	39228083	51219701	5
chr12	51231061	109053862	4
chr12	109056377	133777645	5
chr13	19267289	25754087	1
chr13	25766542	37954091	6
chr13	37960999	71676156	1
chr13	71685493	115086044	2
chr14	20332571	99375569	4
chr14	99377084	100047491	2
chr14	100047717	107160794	4
chr15	20550686	74663033	4
chr15	74667509	102400037	6
chr16	101263	76072900	6
chr16	76076114	90141477	4
chr17	38761	49161581	3
chr17	49219447	50829547	24
chr17	50835537	59867229	6
chr17	59877950	81048659	4
chr18	100949	10926135	2
chr18	10927139	77969285	2
chr19	293934	28484676	5
chr19	28549785	59095126	3
chr20	61795	854681	16
chr20	855339	30608046	4
chr20	30616835	62912463	5
chr21	11002011	48084820	6
chr22	16888900	51219006	4
chrX	169805	6652158	3
chrX	7061642	15506966	6
chrX	15509700	155195900	3

## Sheet: MicMa019
chr1	721290	34052403	1
chr1	34057214	94038111	1
chr1	94043959	121184898	1
chr1	121185531	168616678	3
chr1	168626201	177639015	4
chr1	177648870	249190891	5
chr2	113763	6667373	3
chr2	6668960	186283241	2
chr2	186849059	243034519	3
chr3	71404	15124802	1
chr3	15354258	82554056	1
chr3	82565903	126132031	2
chr3	126141173	197724348	2
chr4	110646	89742764	2
chr4	89854133	190915650	2
chr5	226453	180634677	2
chr6	203878	162493682	2
chr6	162510974	170905977	1
chr7	44408	159054952	2
chr8	161222	14523184	2
chr8	14633659	16691056	5
chr8	16702047	130186009	2
chr8	130197648	146239140	1
chr9	192129	141071475	1
chr10	135708	57203018	1
chr10	57204701	86796925	3
chr10	86798551	135289701	1
chr11	206767	90899976	2
chr11	90901865	134938470	1
chr12	191619	68119009	2
chr12	68203463	133777645	2
chr13	19212262	114889995	1
chr14	20211644	107231967	2
chr15	20180945	102400037	2
chr16	86671	8261639	5
chr16	8281240	66152662	2
chr16	66159066	90163275	2
chr17	6689	21407795	1
chr17	21431819	38638251	2
chr17	38640744	41312859	2
chr17	41462229	81049726	3
chr18	229710	78015057	1
chr19	293934	58911768	1
chr20	61795	51393458	2
chr20	51395647	62912463	5
chr21	14907589	48084820	2
chr22	16877230	51219006	2
chrX	169805	154990627	2

## Sheet: MicMa017
chr1	918573	121291080	1
chr1	144896319	249191732	3
chr2	50814	242718444	2
chr3	69244	122329782	2
chr3	122609206	139050702	1
chr3	139060841	197833758	2
chr4	75174	190915650	2
chr5	375405	180692833	2
chr6	204909	69124602	2
chr6	69137202	112572361	1
chr6	112614698	113145666	2
chr6	113161194	116771514	1
chr6	116773400	120943637	2
chr6	120984502	124253962	1
chr6	124298718	170905977	2
chr7	43259	159116965	2
chr8	161222	146293414	2
chr9	192129	17782325	1
chr9	17871582	24353310	2
chr9	24399969	141071475	1
chr10	104427	19247859	1
chr10	19496816	69943947	2
chr10	69947648	75818075	2
chr10	75836119	91348986	2
chr10	91352667	135375200	1
chr11	224676	64301713	2
chr11	64302341	72317557	3
chr11	72322179	134938470	1
chr12	225655	133498496	2
chr13	19383274	115086044	2
chr14	20211644	107274052	2
chr15	20192011	102400037	2
chr16	86671	47863432	2
chr16	47897047	49097277	4
chr16	49100699	50844773	2
chr16	50941889	90158838	1
chr17	35514	81048659	2
chr18	100949	78014320	1
chr19	260912	59071051	2
chr20	61795	20804823	2
chr20	20835074	26239964	1
chr20	29529915	32425403	2
chr20	32442607	33993091	3
chr20	34048161	36521569	8
chr20	36638386	51363981	1
chr20	51380617	52817038	10
chr20	52818822	55139869	4
chr20	55149285	58090667	8
chr20	58102623	62823902	2
chr21	14386013	48077812	2
chr22	16894196	28169949	2
chr22	28170166	51212875	1
chrX	202664	155195900	2

## Sheet: MicMa003
chr1	918573	145394955	2
chr1	145533175	249081330	3
chr2	29443	243034519	2
chr3	71404	197833758	2
chr4	298772	37542764	1
chr4	37543562	37645716	1
chr4	37679272	190778060	1
chr5	164193	180692833	2
chr6	205878	66847973	2
chr6	66851111	152095332	1
chr6	152492517	170905977	2
chr7	65254	158877965	2
chr8	161222	146290273	2
chr9	188421	140760661	2
chr10	30001433	135406723	2
chr11	221584	134774845	2
chr12	191619	133777645	2
chr13	19212262	114999838	2
chr14	20211644	107285437	2
chr15	20180945	102369711	2
chr16	86671	31860504	2
chr16	46921573	89965842	1
chr17	95631	11554185	1
chr17	11569468	12195571	0
chr17	12206782	19768924	1
chr17	19808445	25551283	2
chr17	25551682	36234106	3
chr17	36410559	41798855	1
chr17	41821086	41973507	1
chr17	41982253	64838636	3
chr17	64858272	67551461	3
chr17	67556142	79645896	3
chr18	100949	78015057	2
chr19	260912	59095126	2
chr20	20014955	62912463	2
chr21	11002011	48077812	2
chr22	16888900	49997706	2
chrX	297021	155228572	2
