# Supplementary material for: Tracing the origin of disseminated tumor cells in breast cancer using single-cell sequencing
Source: Genome Biol. 2016 Dec 9;17:250. doi: 10.1186/s13059-016-1109-7 (PMC5146893; doi:10.1186/s13059-016-1109-7)
Supplement: Additional file 3: — Copy number calls for all single cells and bulk samples. (ZIP 631 kb) [file 13059_2016_1109_MOESM3_ESM.zip › Additional file 3/Bulk subclonal CN.xlsx]

## Sheet: MicMa107LN
chr	startpos	endpos	BAF	pval	LogR	ntot	nMaj1_A	nMin1_A	frac1_A	nMaj2_A	nMin2_A	frac2_A	SDfrac_A	SDfrac_A_BS	frac1_A_0.025	frac1_A_0.975	nMaj1_B	nMin1_B	frac1_B	nMaj2_B	nMin2_B	frac2_B	SDfrac_B	SDfrac_B_BS	frac1_B_0.025	frac1_B_0.975	nMaj1_C	nMin1_C	frac1_C	nMaj2_C	nMin2_C	frac2_C	SDfrac_C	SDfrac_C_BS	frac1_C_0.025	frac1_C_0.975	nMaj1_D	nMin1_D	frac1_D	nMaj2_D	nMin2_D	frac2_D	SDfrac_D	SDfrac_D_BS	frac1_D_0.025	frac1_D_0.975	nMaj1_E	nMin1_E	frac1_E
1	990517	76389786	0.540312	3.34597e-286	-0.0304613	1.74732	1	0	0.181049	1	1	0.818951	0.00437608	0.00441607	0.172643	0.18971	1	0	0.590525	1	2	0.409475	0.00218804	0.00220803	0.586322	0.594855	0	0	0.962587	1	0	0.037413	0.0010629	0.00108815	0.960548	0.964861	0	0	0.981294	2	0	0.0187065	0.000531451	0.000544073	0.980274	0.98243	NA	NA	NA
1	76398249	120415986	0.503402	1	0.0361079	1.93757	1	1	1	NA	NA	NA	NA	NA	NA	NA	NA	NA	NA	NA	NA	NA	NA	NA	NA	NA	NA	NA	NA	NA	NA	NA	NA	NA	NA	NA	NA	NA	NA	NA	NA	NA	NA	NA	NA	NA	NA	NA	NA
1	120422705	249190891	0.667395	1.54721e-138	0.341234	3.04624	2	1	0.778715	3	1	0.221285	0.00923386	0.00934111	0.760516	0.797837	1	1	0.389358	3	1	0.610642	0.00461693	0.00467055	0.380258	0.398918	2	1	0.889358	4	1	0.110642	0.00461693	0.00467055	0.880258	0.898918	2	0	0.11028	2	1	0.88972	0.00418352	0.00423345	0.101525	0.118398	2	0	0.55514
2	101514	212914356	0.504392	1	0.0560896	1.99786	1	1	1	NA	NA	NA	NA	NA	NA	NA	NA	NA	NA	NA	NA	NA	NA	NA	NA	NA	NA	NA	NA	NA	NA	NA	NA	NA	NA	NA	NA	NA	NA	NA	NA	NA	NA	NA	NA	NA	NA	NA	NA
2	212948415	239059484	0.865616	1.09003e-12	-0.356283	1.23512	1	0	0.839294	2	0	0.160706	0.0249755	0.025095	0.788081	0.886959	0	0	0.419647	2	0	0.580353	0.0124878	0.0125475	0.394041	0.44348	1	0	0.919647	3	0	0.080353	0.0124878	0.0129222	0.893026	0.942897	2	0	0.869702	2	1	0.130298	0.0062443	0.0064488	0.85728	0.882456	2	0	0.934851
2	239063874	242976880	0.930367	1	0.0967503	2.78036	3	0	1	NA	NA	NA	NA	NA	NA	NA	NA	NA	NA	NA	NA	NA	NA	NA	NA	NA	NA	NA	NA	NA	NA	NA	NA	NA	NA	NA	NA	NA	NA	NA	NA	NA	NA	NA	NA	NA	NA	NA	NA
3	69244	49570882	0.501682	1	0.0464559	1.96861	1	1	1	NA	NA	NA	NA	NA	NA	NA	NA	NA	NA	NA	NA	NA	NA	NA	NA	NA	NA	NA	NA	NA	NA	NA	NA	NA	NA	NA	NA	NA	NA	NA	NA	NA	NA	NA	NA	NA	NA	NA	NA
3	49649989	84286582	0.84933	1	-0.451547	1.0555	1	0	1	NA	NA	NA	NA	NA	NA	NA	NA	NA	NA	NA	NA	NA	NA	NA	NA	NA	NA	NA	NA	NA	NA	NA	NA	NA	NA	NA	NA	NA	NA	NA	NA	NA	NA	NA	NA	NA	NA	NA	NA
3	84366826	197792876	0.504105	1	0.0462814	1.96808	1	1	1	NA	NA	NA	NA	NA	NA	NA	NA	NA	NA	NA	NA	NA	NA	NA	NA	NA	NA	NA	NA	NA	NA	NA	NA	NA	NA	NA	NA	NA	NA	NA	NA	NA	NA	NA	NA	NA	NA	NA	NA
4	706101	190778060	0.504872	1	0.038207	1.94384	1	1	1	NA	NA	NA	NA	NA	NA	NA	NA	NA	NA	NA	NA	NA	NA	NA	NA	NA	NA	NA	NA	NA	NA	NA	NA	NA	NA	NA	NA	NA	NA	NA	NA	NA	NA	NA	NA	NA	NA	NA	NA
5	163769	1223062	0.856711	1	-0.43715	1.13185	1	0	1	NA	NA	NA	NA	NA	NA	NA	NA	NA	NA	NA	NA	NA	NA	NA	NA	NA	NA	NA	NA	NA	NA	NA	NA	NA	NA	NA	NA	NA	NA	NA	NA	NA	NA	NA	NA	NA	NA	NA	NA
5	1226051	180685900	0.513461	6.84528e-101	0.0814895	2.07673	1	1	0.932862	2	1	0.0671384	0.00321173	0.00315009	0.926749	0.939021	0	1	0.466431	2	1	0.533569	0.00160586	0.00162679	0.463159	0.469502	1	1	0.966431	3	1	0.0335692	0.00160586	0.00162679	0.963159	0.969502	2	1	0.116052	2	2	0.883948	0.00526052	0.00526553	0.104587	0.125827	2	0	0.0580258
6	204909	44710304	0.500154	1	0.0478872	1.97293	1	1	1	NA	NA	NA	NA	NA	NA	NA	NA	NA	NA	NA	NA	NA	NA	NA	NA	NA	NA	NA	NA	NA	NA	NA	NA	NA	NA	NA	NA	NA	NA	NA	NA	NA	NA	NA	NA	NA	NA	NA	NA
6	44747732	51230788	0.847937	1	-0.481348	1.04193	1	0	1	NA	NA	NA	NA	NA	NA	NA	NA	NA	NA	NA	NA	NA	NA	NA	NA	NA	NA	NA	NA	NA	NA	NA	NA	NA	NA	NA	NA	NA	NA	NA	NA	NA	NA	NA	NA	NA	NA	NA	NA
6	51241870	65937215	0.500961	1	0.0443494	1.96226	1	1	1	NA	NA	NA	NA	NA	NA	NA	NA	NA	NA	NA	NA	NA	NA	NA	NA	NA	NA	NA	NA	NA	NA	NA	NA	NA	NA	NA	NA	NA	NA	NA	NA	NA	NA	NA	NA	NA	NA	NA	NA
6	65968930	145841146	0.846411	1	-0.46631	1.02733	1	0	1	NA	NA	NA	NA	NA	NA	NA	NA	NA	NA	NA	NA	NA	NA	NA	NA	NA	NA	NA	NA	NA	NA	NA	NA	NA	NA	NA	NA	NA	NA	NA	NA	NA	NA	NA	NA	NA	NA	NA	NA
6	146320528	148373852	0.502107	1	0.0494293	1.9776	1	1	1	NA	NA	NA	NA	NA	NA	NA	NA	NA	NA	NA	NA	NA	NA	NA	NA	NA	NA	NA	NA	NA	NA	NA	NA	NA	NA	NA	NA	NA	NA	NA	NA	NA	NA	NA	NA	NA	NA	NA	NA
6	148387205	150818824	0.921611	1	-0.0117432	2.42214	2	0	1	NA	NA	NA	NA	NA	NA	NA	NA	NA	NA	NA	NA	NA	NA	NA	NA	NA	NA	NA	NA	NA	NA	NA	NA	NA	NA	NA	NA	NA	NA	NA	NA	NA	NA	NA	NA	NA	NA	NA	NA
6	150832532	151789355	0.676255	0.000193787	0.348176	3.07676	2	1	0.678884	3	1	0.321116	0.0915988	0.0916397	0.496173	0.856528	1	1	0.339442	3	1	0.660558	0.0457994	0.0458199	0.248087	0.428264	2	1	0.839442	4	1	0.160558	0.0457994	0.0458199	0.748087	0.928264	2	0	0.153728	2	1	0.846272	0.0382776	0.0383939	0.073606	0.224148	2	0	0.576864
6	151816094	170881130	0.921211	1	-0.0237553	2.4077	2	0	1	NA	NA	NA	NA	NA	NA	NA	NA	NA	NA	NA	NA	NA	NA	NA	NA	NA	NA	NA	NA	NA	NA	NA	NA	NA	NA	NA	NA	NA	NA	NA	NA	NA	NA	NA	NA	NA	NA	NA	NA
7	43259	57914385	0.501112	1	0.0500745	1.97956	1	1	1	NA	NA	NA	NA	NA	NA	NA	NA	NA	NA	NA	NA	NA	NA	NA	NA	NA	NA	NA	NA	NA	NA	NA	NA	NA	NA	NA	NA	NA	NA	NA	NA	NA	NA	NA	NA	NA	NA	NA	NA
7	62020156	67597453	0.839354	0.137888	-0.416133	0.910463	1	0	1	NA	NA	NA	NA	NA	NA	NA	NA	NA	NA	NA	NA	NA	NA	NA	NA	NA	NA	NA	NA	NA	NA	NA	NA	NA	NA	NA	NA	NA	NA	NA	NA	NA	NA	NA	NA	NA	NA	NA	NA
7	67642170	158947294	0.928387	1	0.0512647	2.69169	3	0	1	NA	NA	NA	NA	NA	NA	NA	NA	NA	NA	NA	NA	NA	NA	NA	NA	NA	NA	NA	NA	NA	NA	NA	NA	NA	NA	NA	NA	NA	NA	NA	NA	NA	NA	NA	NA	NA	NA	NA	NA
8	161222	52416774	0.503576	1	0.0516615	1.98437	1	1	1	NA	NA	NA	NA	NA	NA	NA	NA	NA	NA	NA	NA	NA	NA	NA	NA	NA	NA	NA	NA	NA	NA	NA	NA	NA	NA	NA	NA	NA	NA	NA	NA	NA	NA	NA	NA	NA	NA	NA	NA
8	52428061	59623189	0.568704	3.07809e-82	0.181221	2.412	1	1	0.613446	2	1	0.386554	0.0198434	0.0197062	0.576793	0.65226	0	1	0.306723	2	1	0.693277	0.00992171	0.00985308	0.288397	0.32613	1	1	0.806723	3	1	0.193277	0.00992171	0.00985308	0.788397	0.82613	2	1	0.534773	2	2	0.465227	0.0208188	0.0207133	0.492401	0.572181	2	0	0.267386
8	59667413	111112499	0.646214	1	0.33937	3.03809	2	1	1	NA	NA	NA	NA	NA	NA	NA	NA	NA	NA	NA	NA	NA	NA	NA	NA	NA	NA	NA	NA	NA	NA	NA	NA	NA	NA	NA	NA	NA	NA	NA	NA	NA	NA	NA	NA	NA	NA	NA	NA
8	111218857	135653905	0.784714	1	0.735021	5.27788	4	1	1	NA	NA	NA	NA	NA	NA	NA	NA	NA	NA	NA	NA	NA	NA	NA	NA	NA	NA	NA	NA	NA	NA	NA	NA	NA	NA	NA	NA	NA	NA	NA	NA	NA	NA	NA	NA	NA	NA	NA	NA
8	135654702	146148165	0.819908	1	0.832739	6.02548	5	1	1	NA	NA	NA	NA	NA	NA	NA	NA	NA	NA	NA	NA	NA	NA	NA	NA	NA	NA	NA	NA	NA	NA	NA	NA	NA	NA	NA	NA	NA	NA	NA	NA	NA	NA	NA	NA	NA	NA	NA	NA
9	188421	141064741	0.507255	1	0.0735245	2.05173	1	1	1	NA	NA	NA	NA	NA	NA	NA	NA	NA	NA	NA	NA	NA	NA	NA	NA	NA	NA	NA	NA	NA	NA	NA	NA	NA	NA	NA	NA	NA	NA	NA	NA	NA	NA	NA	NA	NA	NA	NA	NA
10	30008609	116908479	0.502249	1	0.0591028	2.00709	1	1	1	NA	NA	NA	NA	NA	NA	NA	NA	NA	NA	NA	NA	NA	NA	NA	NA	NA	NA	NA	NA	NA	NA	NA	NA	NA	NA	NA	NA	NA	NA	NA	NA	NA	NA	NA	NA	NA	NA	NA	NA
10	117531155	135432865	0.848933	1	-0.418408	1.05161	1	0	1	NA	NA	NA	NA	NA	NA	NA	NA	NA	NA	NA	NA	NA	NA	NA	NA	NA	NA	NA	NA	NA	NA	NA	NA	NA	NA	NA	NA	NA	NA	NA	NA	NA	NA	NA	NA	NA	NA	NA	NA
11	206767	49195802	0.841611	1	-0.440804	0.983275	1	0	1	NA	NA	NA	NA	NA	NA	NA	NA	NA	NA	NA	NA	NA	NA	NA	NA	NA	NA	NA	NA	NA	NA	NA	NA	NA	NA	NA	NA	NA	NA	NA	NA	NA	NA	NA	NA	NA	NA	NA	NA
11	49228613	75293939	0.501177	1	0.0340323	1.9314	1	1	1	NA	NA	NA	NA	NA	NA	NA	NA	NA	NA	NA	NA	NA	NA	NA	NA	NA	NA	NA	NA	NA	NA	NA	NA	NA	NA	NA	NA	NA	NA	NA	NA	NA	NA	NA	NA	NA	NA	NA	NA
11	75317173	134942626	0.845151	1	-0.446894	1.01551	1	0	1	NA	NA	NA	NA	NA	NA	NA	NA	NA	NA	NA	NA	NA	NA	NA	NA	NA	NA	NA	NA	NA	NA	NA	NA	NA	NA	NA	NA	NA	NA	NA	NA	NA	NA	NA	NA	NA	NA	NA	NA
12	191619	80839825	0.503437	1	0.0520578	1.98558	1	1	1	NA	NA	NA	NA	NA	NA	NA	NA	NA	NA	NA	NA	NA	NA	NA	NA	NA	NA	NA	NA	NA	NA	NA	NA	NA	NA	NA	NA	NA	NA	NA	NA	NA	NA	NA	NA	NA	NA	NA	NA
12	80839927	122716068	0.555377	2.73176276926374e-316	-0.0478194	1.70028	1	0	0.241958	1	1	0.758042	0.00517241	0.00526555	0.231597	0.252175	1	0	0.620979	1	2	0.379021	0.0025862	0.00263277	0.615799	0.626088	0	0	0.946865	1	0	0.0531348	0.00141882	0.00144391	0.944002	0.949675	0	0	0.973433	2	0	0.0265674	0.000709411	0.000721956	0.972001	0.974837	NA	NA	NA
12	122785412	133487103	0.507719	1	0.044637	1.96312	1	1	1	NA	NA	NA	NA	NA	NA	NA	NA	NA	NA	NA	NA	NA	NA	NA	NA	NA	NA	NA	NA	NA	NA	NA	NA	NA	NA	NA	NA	NA	NA	NA	NA	NA	NA	NA	NA	NA	NA	NA	NA
13	19226222	20652752	0.500372	1	0.0867538	2.09339	1	1	1	NA	NA	NA	NA	NA	NA	NA	NA	NA	NA	NA	NA	NA	NA	NA	NA	NA	NA	NA	NA	NA	NA	NA	NA	NA	NA	NA	NA	NA	NA	NA	NA	NA	NA	NA	NA	NA	NA	NA	NA
13	20723698	22305099	0.650745	1	0.389631	3.26465	2	1	1	NA	NA	NA	NA	NA	NA	NA	NA	NA	NA	NA	NA	NA	NA	NA	NA	NA	NA	NA	NA	NA	NA	NA	NA	NA	NA	NA	NA	NA	NA	NA	NA	NA	NA	NA	NA	NA	NA	NA	NA
13	22305769	29254710	0.503702	1	0.0674042	2.03268	1	1	1	NA	NA	NA	NA	NA	NA	NA	NA	NA	NA	NA	NA	NA	NA	NA	NA	NA	NA	NA	NA	NA	NA	NA	NA	NA	NA	NA	NA	NA	NA	NA	NA	NA	NA	NA	NA	NA	NA	NA	NA
13	29324533	46056951	0.853287	1	-0.443432	1.09548	1	0	1	NA	NA	NA	NA	NA	NA	NA	NA	NA	NA	NA	NA	NA	NA	NA	NA	NA	NA	NA	NA	NA	NA	NA	NA	NA	NA	NA	NA	NA	NA	NA	NA	NA	NA	NA	NA	NA	NA	NA	NA
13	46093284	47085718	0.503442	1	0.0515024	1.98389	1	1	1	NA	NA	NA	NA	NA	NA	NA	NA	NA	NA	NA	NA	NA	NA	NA	NA	NA	NA	NA	NA	NA	NA	NA	NA	NA	NA	NA	NA	NA	NA	NA	NA	NA	NA	NA	NA	NA	NA	NA	NA
13	47086579	51673405	0.848512	1	-0.453039	1.04751	1	0	1	NA	NA	NA	NA	NA	NA	NA	NA	NA	NA	NA	NA	NA	NA	NA	NA	NA	NA	NA	NA	NA	NA	NA	NA	NA	NA	NA	NA	NA	NA	NA	NA	NA	NA	NA	NA	NA	NA	NA	NA
13	51685789	114999838	0.503698	1	0.0831171	2.08187	1	1	1	NA	NA	NA	NA	NA	NA	NA	NA	NA	NA	NA	NA	NA	NA	NA	NA	NA	NA	NA	NA	NA	NA	NA	NA	NA	NA	NA	NA	NA	NA	NA	NA	NA	NA	NA	NA	NA	NA	NA	NA
14	20224003	68961565	0.503906	1	0.0577537	2.00296	1	1	1	NA	NA	NA	NA	NA	NA	NA	NA	NA	NA	NA	NA	NA	NA	NA	NA	NA	NA	NA	NA	NA	NA	NA	NA	NA	NA	NA	NA	NA	NA	NA	NA	NA	NA	NA	NA	NA	NA	NA	NA
14	68962504	107223238	0.846969	1	-0.42721	1.03264	1	0	1	NA	NA	NA	NA	NA	NA	NA	NA	NA	NA	NA	NA	NA	NA	NA	NA	NA	NA	NA	NA	NA	NA	NA	NA	NA	NA	NA	NA	NA	NA	NA	NA	NA	NA	NA	NA	NA	NA	NA	NA
15	20172595	66572692	0.503095	1	0.0484221	1.97455	1	1	1	NA	NA	NA	NA	NA	NA	NA	NA	NA	NA	NA	NA	NA	NA	NA	NA	NA	NA	NA	NA	NA	NA	NA	NA	NA	NA	NA	NA	NA	NA	NA	NA	NA	NA	NA	NA	NA	NA	NA	NA
15	66726251	102400037	0.657014	3.73888e-17	0.353263	3.09929	2	1	0.889131	3	1	0.110869	0.0135217	0.0134827	0.861107	0.915128	1	1	0.444566	3	1	0.555434	0.00676083	0.00674135	0.430554	0.457564	2	1	0.944566	4	1	0.0554343	0.00676083	0.00682488	0.931276	0.958136	2	0	0.0578777	2	1	0.942122	0.00672204	0.00678657	0.0437563	0.0709055	2	0	0.528939
16	101263	53552182	0.500384	1	0.0424299	1.95648	1	1	1	NA	NA	NA	NA	NA	NA	NA	NA	NA	NA	NA	NA	NA	NA	NA	NA	NA	NA	NA	NA	NA	NA	NA	NA	NA	NA	NA	NA	NA	NA	NA	NA	NA	NA	NA	NA	NA	NA	NA	NA
16	53769293	89740285	0.845496	1	-0.428169	1.01872	1	0	1	NA	NA	NA	NA	NA	NA	NA	NA	NA	NA	NA	NA	NA	NA	NA	NA	NA	NA	NA	NA	NA	NA	NA	NA	NA	NA	NA	NA	NA	NA	NA	NA	NA	NA	NA	NA	NA	NA	NA	NA
17	35514	17201576	0.844766	1	-0.425801	1.01193	1	0	1	NA	NA	NA	NA	NA	NA	NA	NA	NA	NA	NA	NA	NA	NA	NA	NA	NA	NA	NA	NA	NA	NA	NA	NA	NA	NA	NA	NA	NA	NA	NA	NA	NA	NA	NA	NA	NA	NA	NA	NA
17	17206349	29161503	0.512163	0.0136675	0.0304072	1.92065	1	0	0.0576277	1	1	0.942372	0.0227127	0.0228323	0.00794797	0.0971246	1	0	0.528814	1	2	0.471186	0.0113564	0.0114162	0.503974	0.548562	0	0	0.989363	1	0	0.0106367	0.00440133	0.00440125	0.981433	0.998558	0	0	0.994682	2	0	0.00531836	0.00220066	0.00220062	0.990717	0.999279	NA	NA	NA
17	29722809	79993064	0.661718	8.96904e-20	0.410791	3.36441	2	1	0.839937	3	1	0.160063	0.018301	0.0186256	0.803245	0.877862	1	1	0.419969	3	1	0.580031	0.00915048	0.00931278	0.401623	0.438931	2	1	0.919969	4	1	0.0800315	0.00915048	0.00931278	0.901623	0.938931	3	1	0.570609	3	2	0.429391	0.0126665	0.0128977	0.543863	0.595544	3	0	0.285304
18	155566	9299248	0.55715	1.0892e-104	-0.0978242	1.57038	1	0	0.248912	1	1	0.751088	0.00920612	0.00953597	0.229113	0.266947	1	0	0.624456	1	2	0.375544	0.00460306	0.00476799	0.614556	0.633474	0	0	0.944944	1	0	0.0550561	0.00256186	0.00265202	0.939813	0.950327	0	0	0.972472	2	0	0.027528	0.00128093	0.00132601	0.969907	0.975163	NA	NA	NA
18	9326897	46873868	0.505831	1	0.0447501	1.96346	1	1	1	NA	NA	NA	NA	NA	NA	NA	NA	NA	NA	NA	NA	NA	NA	NA	NA	NA	NA	NA	NA	NA	NA	NA	NA	NA	NA	NA	NA	NA	NA	NA	NA	NA	NA	NA	NA	NA	NA	NA	NA
18	46974084	78014582	0.633872	1.69858e-15	0.32049	2.95663	1	1	0.112719	2	1	0.887281	0.0136162	0.0138806	0.0834639	0.138872	0	1	0.0563595	2	1	0.943641	0.00680808	0.00694031	0.041732	0.0694361	1	1	0.556359	3	1	0.443641	0.00680808	0.00694031	0.541732	0.569436	2	1	0.934893	2	2	0.065107	0.0082867	0.00843917	0.918512	0.951731	2	0	0.467447
19	301639	59095126	0.505284	1	0.0220904	1.89617	1	1	1	NA	NA	NA	NA	NA	NA	NA	NA	NA	NA	NA	NA	NA	NA	NA	NA	NA	NA	NA	NA	NA	NA	NA	NA	NA	NA	NA	NA	NA	NA	NA	NA	NA	NA	NA	NA	NA	NA	NA	NA
20	20008581	62535594	0.503067	1	0.0509383	1.98218	1	1	1	NA	NA	NA	NA	NA	NA	NA	NA	NA	NA	NA	NA	NA	NA	NA	NA	NA	NA	NA	NA	NA	NA	NA	NA	NA	NA	NA	NA	NA	NA	NA	NA	NA	NA	NA	NA	NA	NA	NA	NA
21	11002011	48084820	0.844324	1	-0.430926	1.00784	1	0	1	NA	NA	NA	NA	NA	NA	NA	NA	NA	NA	NA	NA	NA	NA	NA	NA	NA	NA	NA	NA	NA	NA	NA	NA	NA	NA	NA	NA	NA	NA	NA	NA	NA	NA	NA	NA	NA	NA	NA	NA
22	17075353	49997706	0.503987	1	0.0288279	1.91598	1	1	1	NA	NA	NA	NA	NA	NA	NA	NA	NA	NA	NA	NA	NA	NA	NA	NA	NA	NA	NA	NA	NA	NA	NA	NA	NA	NA	NA	NA	NA	NA	NA	NA	NA	NA	NA	NA	NA	NA	NA	NA
X	202439	15432176	0.541725	4.59766e-65	-0.0353943	1.73385	1	0	0.186905	1	1	0.813095	0.00956594	0.0100882	0.166014	0.205528	1	0	0.593452	1	2	0.406548	0.00478297	0.0050441	0.583007	0.602764	0	0	0.961157	1	0	0.0388433	0.00235007	0.00247583	0.956463	0.966163	0	0	0.980578	2	0	0.0194217	0.00117503	0.00123792	0.978231	0.983081	NA	NA	NA
X	15436616	102475472	0.50927	1	0.0184033	1.88541	1	1	1	NA	NA	NA	NA	NA	NA	NA	NA	NA	NA	NA	NA	NA	NA	NA	NA	NA	NA	NA	NA	NA	NA	NA	NA	NA	NA	NA	NA	NA	NA	NA	NA	NA	NA	NA	NA	NA	NA	NA	NA
X	102817255	155228572	0.843071	1	-0.465929	0.996387	1	0	1	NA	NA	NA	NA	NA	NA	NA	NA	NA	NA	NA	NA	NA	NA	NA	NA	NA	NA	NA	NA	NA	NA	NA	NA	NA	NA	NA	NA	NA	NA	NA	NA	NA	NA	NA	NA	NA	NA	NA	NA
[truncated: 17 more columns]

## Sheet: MicMa107PT
chr	startpos	endpos	BAF	pval	LogR	ntot	nMaj1_A	nMin1_A	frac1_A	nMaj2_A	nMin2_A	frac2_A	SDfrac_A	SDfrac_A_BS	frac1_A_0.025	frac1_A_0.975	nMaj1_B	nMin1_B	frac1_B	nMaj2_B	nMin2_B	frac2_B	SDfrac_B	SDfrac_B_BS	frac1_B_0.025	frac1_B_0.975	nMaj1_C	nMin1_C	frac1_C	nMaj2_C	nMin2_C	frac2_C	SDfrac_C	SDfrac_C_BS	frac1_C_0.025	frac1_C_0.975	nMaj1_D	nMin1_D	frac1_D	nMaj2_D	nMin2_D	frac2_D	SDfrac_D	SDfrac_D_BS	frac1_D_0.025	frac1_D_0.975	nMaj1_E	nMin1_E	frac1_E
1	990517	81071433	0.505181	1	0.0285136	2.30258	1	1	1	NA	NA	NA	NA	NA	NA	NA	NA	NA	NA	NA	NA	NA	NA	NA	NA	NA	NA	NA	NA	NA	NA	NA	NA	NA	NA	NA	NA	NA	NA	NA	NA	NA	NA	NA	NA	NA	NA	NA	NA
1	81090382	146505912	0.55303	3.30816e-205	-0.0458385	1.97065	1	0	0.326823	1	1	0.673177	0.00895431	0.00880956	0.309581	0.344597	1	0	0.663412	1	2	0.336588	0.00447716	0.00440478	0.65479	0.672298	1	1	0.595626	2	1	0.404374	0.013708	0.0134921	0.56773	0.621639	0	1	0.297813	2	1	0.702187	0.00685401	0.00674604	0.283865	0.310819	1	1	0.797813
1	146511926	235076299	0.576798	3.11135e-269	0.191875	3.15091	2	1	0.72009	2	2	0.27991	0.00815838	0.00806241	0.703405	0.734934	2	0	0.360045	2	2	0.639955	0.00407919	0.0040312	0.351703	0.367467	2	1	0.860045	2	3	0.139955	0.00407919	0.0040312	0.851703	0.867467	1	1	0.3815	2	1	0.6185	0.00955067	0.00943594	0.363875	0.400076	0	1	0.19075
1	235118935	249190891	0.508101	1	-0.00319392	2.15722	1	1	1	NA	NA	NA	NA	NA	NA	NA	NA	NA	NA	NA	NA	NA	NA	NA	NA	NA	NA	NA	NA	NA	NA	NA	NA	NA	NA	NA	NA	NA	NA	NA	NA	NA	NA	NA	NA	NA	NA	NA	NA
2	101514	167035346	0.50563	1	0.0475426	2.39265	1	1	1	NA	NA	NA	NA	NA	NA	NA	NA	NA	NA	NA	NA	NA	NA	NA	NA	NA	NA	NA	NA	NA	NA	NA	NA	NA	NA	NA	NA	NA	NA	NA	NA	NA	NA	NA	NA	NA	NA	NA	NA
2	167059503	232195952	0.581119	1.45906e-134	0.136085	2.84136	1	1	0.339955	2	1	0.660045	0.0123179	0.0121495	0.316285	0.364296	0	1	0.169978	2	1	0.830022	0.00615893	0.00607476	0.158142	0.182148	1	1	0.669978	3	1	0.330022	0.00615893	0.00595105	0.657821	0.681033	2	1	0.754954	2	2	0.245046	0.0101556	0.00981233	0.736167	0.774324	2	0	0.377477
2	232196235	242976880	0.668062	5.79413e-57	0.088786	2.59544	2	0	0.360553	2	1	0.639447	0.0192995	0.0192318	0.321552	0.397166	2	0	0.680276	2	2	0.319724	0.00964975	0.00961592	0.660776	0.698583	1	0	0.857419	1	1	0.142581	0.0121625	0.0121199	0.832841	0.880493	1	0	0.92871	1	2	0.0712904	0.00608127	0.00605995	0.916421	0.940247	NA	NA	NA
3	69244	63475570	0.549079	0	-0.122603	1.65907	1	0	0.304652	1	1	0.695348	0.00664735	0.00660625	0.29284	0.317735	1	0	0.652326	1	2	0.347674	0.00332367	0.00330312	0.64642	0.658868	0	0	0.846715	1	0	0.153285	0.00407268	0.00405028	0.838598	0.853815	0	0	0.923357	2	0	0.0766425	0.00203634	0.00202514	0.919299	0.926907	NA	NA	NA
3	63477952	98791847	0.506074	1	0.0258587	2.29019	1	1	1	NA	NA	NA	NA	NA	NA	NA	NA	NA	NA	NA	NA	NA	NA	NA	NA	NA	NA	NA	NA	NA	NA	NA	NA	NA	NA	NA	NA	NA	NA	NA	NA	NA	NA	NA	NA	NA	NA	NA	NA
3	98834216	197792876	0.55685	0	0.116989	2.74031	1	1	0.562762	2	1	0.437238	0.00902351	0.00890652	0.545497	0.57928	0	1	0.281381	2	1	0.718619	0.00451175	0.00445326	0.272748	0.28964	1	1	0.781381	3	1	0.218619	0.00451175	0.00456149	0.772354	0.790075	2	1	0.552145	2	2	0.447855	0.00906823	0.00916775	0.534474	0.57009	2	0	0.276072
4	706101	119659180	0.506052	1	0.00514972	2.19491	1	1	1	NA	NA	NA	NA	NA	NA	NA	NA	NA	NA	NA	NA	NA	NA	NA	NA	NA	NA	NA	NA	NA	NA	NA	NA	NA	NA	NA	NA	NA	NA	NA	NA	NA	NA	NA	NA	NA	NA	NA	NA
4	119661552	157722287	0.606218	0	-0.168844	1.48543	1	0	0.597183	1	1	0.402817	0.00765353	0.00774552	0.582217	0.612256	1	0	0.798592	1	2	0.201408	0.00382676	0.00387276	0.791108	0.806128	1	1	0.0806526	2	1	0.919347	0.0181389	0.0183654	0.0438401	0.115635	0	1	0.0403263	2	1	0.959674	0.00906944	0.0091827	0.02192	0.0578175	1	1	0.540326
4	157739565	190778060	0.506875	1	-0.0219679	2.07385	1	1	1	NA	NA	NA	NA	NA	NA	NA	NA	NA	NA	NA	NA	NA	NA	NA	NA	NA	NA	NA	NA	NA	NA	NA	NA	NA	NA	NA	NA	NA	NA	NA	NA	NA	NA	NA	NA	NA	NA	NA	NA
5	163769	1223062	0.688987	0.201483	-0.176336	1.45823	1	0	1	NA	NA	NA	NA	NA	NA	NA	NA	NA	NA	NA	NA	NA	NA	NA	NA	NA	NA	NA	NA	NA	NA	NA	NA	NA	NA	NA	NA	NA	NA	NA	NA	NA	NA	NA	NA	NA	NA	NA	NA
5	1226051	150612619	0.505397	1	0.00958667	2.21511	1	1	1	NA	NA	NA	NA	NA	NA	NA	NA	NA	NA	NA	NA	NA	NA	NA	NA	NA	NA	NA	NA	NA	NA	NA	NA	NA	NA	NA	NA	NA	NA	NA	NA	NA	NA	NA	NA	NA	NA	NA	NA
5	150639162	180685900	0.544162	2.00103e-146	0.0851037	2.57691	1	1	0.669802	2	1	0.330198	0.0132878	0.0129936	0.643852	0.694439	0	1	0.334901	2	1	0.665099	0.00664388	0.00649678	0.321926	0.347219	1	1	0.834901	3	1	0.165099	0.00664388	0.00649678	0.821926	0.847219	2	1	0.438914	2	2	0.561086	0.0147958	0.0144736	0.411006	0.467389	2	0	0.219457
6	204909	29468809	0.570088	1.13203e-153	0.128429	2.80055	1	1	0.444344	2	1	0.555656	0.0143726	0.0144073	0.415182	0.471849	0	1	0.222172	2	1	0.777828	0.00718632	0.00720364	0.207591	0.235925	1	1	0.722172	3	1	0.277828	0.00718632	0.00720364	0.707591	0.735925	2	1	0.664914	2	2	0.335086	0.0129697	0.0129982	0.639735	0.690882	2	0	0.332457
6	29470985	65937215	0.50157	1	0.00540499	2.19607	1	1	1	NA	NA	NA	NA	NA	NA	NA	NA	NA	NA	NA	NA	NA	NA	NA	NA	NA	NA	NA	NA	NA	NA	NA	NA	NA	NA	NA	NA	NA	NA	NA	NA	NA	NA	NA	NA	NA	NA	NA	NA
6	65968930	145841146	0.704623	1	-0.333772	1.00947	1	0	1	NA	NA	NA	NA	NA	NA	NA	NA	NA	NA	NA	NA	NA	NA	NA	NA	NA	NA	NA	NA	NA	NA	NA	NA	NA	NA	NA	NA	NA	NA	NA	NA	NA	NA	NA	NA	NA	NA	NA	NA
6	146320528	148373852	0.509065	1	0.0337889	2.32734	1	1	1	NA	NA	NA	NA	NA	NA	NA	NA	NA	NA	NA	NA	NA	NA	NA	NA	NA	NA	NA	NA	NA	NA	NA	NA	NA	NA	NA	NA	NA	NA	NA	NA	NA	NA	NA	NA	NA	NA	NA	NA
6	148387205	150818824	0.785611	1	-0.117276	1.92281	2	0	1	NA	NA	NA	NA	NA	NA	NA	NA	NA	NA	NA	NA	NA	NA	NA	NA	NA	NA	NA	NA	NA	NA	NA	NA	NA	NA	NA	NA	NA	NA	NA	NA	NA	NA	NA	NA	NA	NA	NA	NA
6	150832532	151789355	0.608471	1	0.0179171	2.25336	2	1	1	NA	NA	NA	NA	NA	NA	NA	NA	NA	NA	NA	NA	NA	NA	NA	NA	NA	NA	NA	NA	NA	NA	NA	NA	NA	NA	NA	NA	NA	NA	NA	NA	NA	NA	NA	NA	NA	NA	NA	NA
6	151816094	170881130	0.791344	1	-0.00276592	2.15914	2	0	1	NA	NA	NA	NA	NA	NA	NA	NA	NA	NA	NA	NA	NA	NA	NA	NA	NA	NA	NA	NA	NA	NA	NA	NA	NA	NA	NA	NA	NA	NA	NA	NA	NA	NA	NA	NA	NA	NA	NA	NA
7	46239	57914385	0.502778	1	0.0217833	2.27124	1	1	1	NA	NA	NA	NA	NA	NA	NA	NA	NA	NA	NA	NA	NA	NA	NA	NA	NA	NA	NA	NA	NA	NA	NA	NA	NA	NA	NA	NA	NA	NA	NA	NA	NA	NA	NA	NA	NA	NA	NA	NA
7	62020156	67714076	0.681375	0.000106576	-0.42693	0.833059	0	0	0.198325	1	0	0.801675	0.0462947	0.0458063	0.107807	0.284265	0	0	0.599163	2	0	0.400837	0.0231474	0.0228431	0.553738	0.642566	1	0	0.907259	1	1	0.092741	0.0244912	0.0242416	0.858047	0.952381	1	0	0.953629	1	2	0.0463705	0.0122456	0.0121208	0.929023	0.976191	NA	NA	NA
7	67715094	147865869	0.801601	1	-0.0254705	2.19128	2	0	1	NA	NA	NA	NA	NA	NA	NA	NA	NA	NA	NA	NA	NA	NA	NA	NA	NA	NA	NA	NA	NA	NA	NA	NA	NA	NA	NA	NA	NA	NA	NA	NA	NA	NA	NA	NA	NA	NA	NA	NA
7	147867746	158947294	0.761637	8.127e-18	-0.0443672	1.97692	1	0	0.454171	2	0	0.545829	0.0448582	0.0431245	0.368309	0.534232	0	0	0.227086	2	0	0.772914	0.0224291	0.0215623	0.184155	0.267116	1	0	0.727086	3	0	0.272914	0.0224291	0.0215623	0.684155	0.767116	2	0	0.857862	2	1	0.142138	0.0168692	0.0162288	0.826593	0.888847	2	0	0.928931
8	161222	84127576	0.507212	1	0.0119353	2.22586	1	1	1	NA	NA	NA	NA	NA	NA	NA	NA	NA	NA	NA	NA	NA	NA	NA	NA	NA	NA	NA	NA	NA	NA	NA	NA	NA	NA	NA	NA	NA	NA	NA	NA	NA	NA	NA	NA	NA	NA	NA	NA
8	84133180	111112499	0.583329	1.76625e-56	0.175811	3.05954	2	1	0.772583	2	2	0.227417	0.0146695	0.0153781	0.74349	0.803146	2	0	0.386292	2	2	0.613708	0.00733476	0.00768903	0.371745	0.401573	2	1	0.886292	2	3	0.113708	0.00733476	0.00768903	0.871745	0.901573	1	1	0.318378	2	1	0.681622	0.0181192	0.0190006	0.279949	0.353721	0	1	0.159189
8	111218857	146171437	0.676845	1	0.665103	6.86924	5	2	1	NA	NA	NA	NA	NA	NA	NA	NA	NA	NA	NA	NA	NA	NA	NA	NA	NA	NA	NA	NA	NA	NA	NA	NA	NA	NA	NA	NA	NA	NA	NA	NA	NA	NA	NA	NA	NA	NA	NA	NA
9	188421	23691051	0.551114	8.93871e-178	-0.0590814	1.91473	1	0	0.316112	1	1	0.683888	0.00938966	0.00915947	0.298282	0.333668	1	0	0.658056	1	2	0.341944	0.00469483	0.00457974	0.649141	0.666834	1	1	0.611896	2	1	0.388104	0.0141535	0.0138674	0.58396	0.638379	0	1	0.305948	2	1	0.694052	0.00707675	0.00693372	0.29198	0.319189	1	1	0.805948
9	23697417	74193174	0.50387	1	0.0207635	2.26651	1	1	1	NA	NA	NA	NA	NA	NA	NA	NA	NA	NA	NA	NA	NA	NA	NA	NA	NA	NA	NA	NA	NA	NA	NA	NA	NA	NA	NA	NA	NA	NA	NA	NA	NA	NA	NA	NA	NA	NA	NA	NA
9	74197425	104074475	0.599444	0	-0.123952	1.65386	1	0	0.565416	1	1	0.434584	0.00783105	0.00779392	0.549598	0.580157	1	0	0.782708	1	2	0.217292	0.00391553	0.00389696	0.774799	0.790079	1	1	0.15384	2	1	0.84616	0.0175385	0.0174499	0.120251	0.188496	0	1	0.0769198	2	1	0.92308	0.00876927	0.00853128	0.0605127	0.0933715	1	1	0.57692
9	104075427	141064741	0.509127	1	0.0324248	2.32092	1	1	1	NA	NA	NA	NA	NA	NA	NA	NA	NA	NA	NA	NA	NA	NA	NA	NA	NA	NA	NA	NA	NA	NA	NA	NA	NA	NA	NA	NA	NA	NA	NA	NA	NA	NA	NA	NA	NA	NA	NA	NA
10	30008609	115016408	0.503142	1	0.0251655	2.28696	1	1	1	NA	NA	NA	NA	NA	NA	NA	NA	NA	NA	NA	NA	NA	NA	NA	NA	NA	NA	NA	NA	NA	NA	NA	NA	NA	NA	NA	NA	NA	NA	NA	NA	NA	NA	NA	NA	NA	NA	NA	NA
10	115018340	135432865	0.672497	5.80182e-57	-0.144009	1.57743	1	0	0.874242	1	1	0.125758	0.00807238	0.00823428	0.858584	0.890874	1	0	0.937121	1	2	0.0628789	0.00403619	0.00411714	0.929292	0.945437	2	0	0.387248	2	1	0.612752	0.0128093	0.0130662	0.362401	0.413639	2	0	0.693624	2	2	0.306376	0.00640463	0.00653308	0.6812	0.706819	NA	NA	NA
11	206767	22370108	0.597126	0	-0.0862711	1.80279	1	0	0.554384	1	1	0.445616	0.00991571	0.00996008	0.534223	0.5738	1	0	0.777192	1	2	0.222808	0.00495785	0.00498004	0.767112	0.7869	1	1	0.17831	2	1	0.82169	0.0217833	0.0219072	0.134662	0.221153	0	1	0.0891552	2	1	0.910845	0.0108917	0.0109536	0.0673308	0.110576	1	1	0.589155
11	22693436	75293939	0.50359	1	0.0125273	2.22857	1	1	1	NA	NA	NA	NA	NA	NA	NA	NA	NA	NA	NA	NA	NA	NA	NA	NA	NA	NA	NA	NA	NA	NA	NA	NA	NA	NA	NA	NA	NA	NA	NA	NA	NA	NA	NA	NA	NA	NA	NA	NA
11	75317173	134942626	0.706602	1	-0.24588	1.21769	1	0	1	NA	NA	NA	NA	NA	NA	NA	NA	NA	NA	NA	NA	NA	NA	NA	NA	NA	NA	NA	NA	NA	NA	NA	NA	NA	NA	NA	NA	NA	NA	NA	NA	NA	NA	NA	NA	NA	NA	NA	NA
12	191619	81544536	0.513697	2.92669e-34	0.0606171	2.4558	1	1	0.904004	2	1	0.0959963	0.0080414	0.00822691	0.887331	0.91966	0	1	0.452002	2	1	0.547998	0.0040207	0.00411345	0.443666	0.45983	1	1	0.952002	3	1	0.0479982	0.0040207	0.00411345	0.943666	0.95983	2	1	0.144204	2	2	0.855796	0.0114355	0.0116951	0.121702	0.167635	2	0	0.0721019
12	81549675	108333454	0.600444	1.02098e-14	-0.0033602	2.15647	1	1	0.14319	2	1	0.85681	0.0177973	0.0175354	0.110445	0.177331	0	1	0.0715948	2	1	0.928405	0.00889867	0.00876771	0.0552223	0.0886657	1	1	0.571595	3	1	0.428405	0.00889867	0.00876771	0.555222	0.588666	1	0	0.570152	1	1	0.429848	0.00788065	0.00777102	0.554019	0.584459	1	0	0.785076
12	108397985	133487103	0.543204	6.23486e-89	-0.189071	1.41259	1	0	0.271083	1	1	0.728917	0.0119397	0.0112755	0.249682	0.291996	1	0	0.635542	1	2	0.364458	0.00596983	0.00563773	0.624841	0.645998	0	0	0.8668	1	0	0.1332	0.00697649	0.00658292	0.854392	0.879121	0	0	0.9334	2	0	0.0666	0.00348825	0.00329146	0.927196	0.93956	NA	NA	NA
13	19226222	29245421	0.51527	9.61768e-08	0.00356795	2.18773	1	1	0.892631	2	1	0.107369	0.0206175	0.020852	0.850955	0.932538	0	1	0.446315	2	1	0.553685	0.0103088	0.0101938	0.42632	0.466497	1	1	0.946315	3	1	0.0536847	0.0103088	0.0101938	0.92632	0.966497	2	1	0.160276	2	2	0.839724	0.0289526	0.028644	0.101554	0.215144	2	0	0.0801378
13	29254710	46010469	0.709048	1	-0.293086	1.06602	1	0	1	NA	NA	NA	NA	NA	NA	NA	NA	NA	NA	NA	NA	NA	NA	NA	NA	NA	NA	NA	NA	NA	NA	NA	NA	NA	NA	NA	NA	NA	NA	NA	NA	NA	NA	NA	NA	NA	NA	NA	NA
13	46041295	47085718	0.519434	0.00982919	0.0119806	2.22606	1	1	0.862167	2	1	0.137833	0.0545922	0.0517383	0.756746	0.95526	0	1	0.431083	2	1	0.568917	0.0272961	0.0258692	0.378373	0.47763	1	1	0.931083	3	1	0.0689167	0.0272961	0.0258692	0.878373	0.97763	2	1	0.202348	2	2	0.797652	0.0741451	0.0702009	0.0686365	0.337703	2	0	0.101174
13	47086579	51673405	0.699315	1	-0.301452	1.04007	1	0	1	NA	NA	NA	NA	NA	NA	NA	NA	NA	NA	NA	NA	NA	NA	NA	NA	NA	NA	NA	NA	NA	NA	NA	NA	NA	NA	NA	NA	NA	NA	NA	NA	NA	NA	NA	NA	NA	NA	NA	NA
13	51685789	114999838	0.503701	1	0.0355125	2.33546	1	1	1	NA	NA	NA	NA	NA	NA	NA	NA	NA	NA	NA	NA	NA	NA	NA	NA	NA	NA	NA	NA	NA	NA	NA	NA	NA	NA	NA	NA	NA	NA	NA	NA	NA	NA	NA	NA	NA	NA	NA	NA
14	20281464	68961565	0.504758	1	-0.00445057	2.15158	1	1	1	NA	NA	NA	NA	NA	NA	NA	NA	NA	NA	NA	NA	NA	NA	NA	NA	NA	NA	NA	NA	NA	NA	NA	NA	NA	NA	NA	NA	NA	NA	NA	NA	NA	NA	NA	NA	NA	NA	NA	NA
14	68962504	107223238	0.675283	8.56606e-82	-0.223865	1.29157	1	0	0.884694	1	1	0.115306	0.00613788	0.00606082	0.8716	0.896684	1	0	0.942347	1	2	0.0576528	0.00306894	0.00303041	0.9358	0.948342	2	0	0.403833	2	1	0.596167	0.00973959	0.00961731	0.383054	0.422858	2	0	0.701916	2	2	0.298084	0.00486979	0.00480866	0.691527	0.711429	NA	NA	NA
15	20172595	66496036	0.544555	1.19575e-160	-0.0748862	1.84919	1	0	0.278864	1	1	0.721136	0.00901831	0.0092388	0.259802	0.297673	1	0	0.639432	1	2	0.360568	0.00450915	0.0046194	0.629901	0.648837	1	1	0.666575	2	1	0.333425	0.0128925	0.0132055	0.639281	0.693364	0	1	0.333287	2	1	0.666713	0.00644626	0.00660273	0.319641	0.346682	1	1	0.833287
15	66504157	102400037	0.592922	2.37269e-41	0.199526	3.19509	2	1	0.847582	2	2	0.152418	0.0115538	0.0113698	0.825026	0.868951	2	0	0.423791	2	2	0.576209	0.00577688	0.00568488	0.412513	0.434476	2	1	0.923791	2	3	0.0762091	0.00577688	0.00568488	0.912513	0.934476	3	1	0.161018	3	2	0.838982	0.0158263	0.0155743	0.130121	0.19029	3	0	0.0805092
16	101263	53790181	0.503559	1	-0.0115894	2.11969	1	1	1	NA	NA	NA	NA	NA	NA	NA	NA	NA	NA	NA	NA	NA	NA	NA	NA	NA	NA	NA	NA	NA	NA	NA	NA	NA	NA	NA	NA	NA	NA	NA	NA	NA	NA	NA	NA	NA	NA	NA	NA
16	53790402	89509001	0.699708	1	-0.254157	1.19044	1	0	1	NA	NA	NA	NA	NA	NA	NA	NA	NA	NA	NA	NA	NA	NA	NA	NA	NA	NA	NA	NA	NA	NA	NA	NA	NA	NA	NA	NA	NA	NA	NA	NA	NA	NA	NA	NA	NA	NA	NA	NA
17	95631	12152494	0.543227	2.55874e-34	-0.322318	0.976526	0	0	0.866723	1	0	0.133277	0.0115125	0.0114914	0.843015	0.888036	0	0	0.933362	2	0	0.0666383	0.00575627	0.0057457	0.921508	0.944018	1	0	0.271215	1	1	0.728785	0.0196989	0.0196318	0.233503	0.310445	1	0	0.635607	1	2	0.364393	0.00984946	0.00981592	0.616751	0.655222	NA	NA	NA
17	12155901	17185267	0.605284	1.00574e-97	-0.158199	1.52451	1	0	0.592849	1	1	0.407151	0.0180282	0.017956	0.557656	0.62727	1	0	0.796424	1	2	0.203576	0.00901408	0.00897798	0.778828	0.813635	1	1	0.0908847	2	1	0.909115	0.0423961	0.0422742	0.00422571	0.170445	0	1	0.0454424	2	1	0.954558	0.021198	0.0211371	0.00211286	0.0852227	1	1	0.545442
17	17201576	48448023	0.523985	3.30177e-23	0.021224	2.26865	1	1	0.828264	2	1	0.171736	0.0178959	0.0182524	0.791474	0.864333	0	1	0.414132	2	1	0.585868	0.00894795	0.0091262	0.395737	0.432167	1	1	0.914132	3	1	0.0858682	0.00894795	0.0091262	0.895737	0.932167	2	1	0.247563	2	2	0.752437	0.0234356	0.0239531	0.199396	0.293026	2	0	0.123782
17	48457251	79993064	0.578349	1.84667e-66	0.154588	2.94162	1	1	0.366684	2	1	0.633316	0.0189037	0.0181258	0.331414	0.401888	0	1	0.183342	2	1	0.816658	0.00945186	0.00906291	0.165707	0.200944	1	1	0.683342	3	1	0.316658	0.00945186	0.00906291	0.665707	0.700944	2	1	0.732666	2	2	0.267334	0.0159438	0.0152846	0.702361	0.761836	2	0	0.366333
18	155566	45546224	0.504202	1	0.0329286	2.32329	1	1	1	NA	NA	NA	NA	NA	NA	NA	NA	NA	NA	NA	NA	NA	NA	NA	NA	NA	NA	NA	NA	NA	NA	NA	NA	NA	NA	NA	NA	NA	NA	NA	NA	NA	NA	NA	NA	NA	NA	NA	NA
18	45558255	78014582	0.556042	7.78479e-205	0.158574	2.96353	1	1	0.569762	2	1	0.430238	0.014661	0.0145371	0.539624	0.598024	0	1	0.284881	2	1	0.715119	0.00733049	0.00726855	0.269812	0.299012	1	1	0.784881	3	1	0.215119	0.00733049	0.00738776	0.770816	0.799508	2	1	0.545087	2	2	0.454913	0.0148304	0.0149456	0.515073	0.572867	2	0	0.272543
19	301639	59095126	0.508166	1	-0.0695301	1.87126	1	1	1	NA	NA	NA	NA	NA	NA	NA	NA	NA	NA	NA	NA	NA	NA	NA	NA	NA	NA	NA	NA	NA	NA	NA	NA	NA	NA	NA	NA	NA	NA	NA	NA	NA	NA	NA	NA	NA	NA	NA	NA
20	20008581	62535594	0.528131	4.71999e-67	0.107219	2.68954	1	1	0.796809	2	1	0.203191	0.0121768	0.0123158	0.772935	0.820614	0	1	0.398404	2	1	0.601596	0.00608838	0.00615791	0.386468	0.410307	1	1	0.898404	3	1	0.101596	0.00608838	0.00615791	0.886468	0.910307	2	1	0.288076	2	2	0.711924	0.0154245	0.0159459	0.257088	0.320096	2	0	0.144038
21	11002011	48084820	0.602791	0	-0.145801	1.5707	1	0	0.581202	1	1	0.418798	0.00699545	0.00686024	0.567695	0.594965	1	0	0.790601	1	2	0.209399	0.00349773	0.00343012	0.783847	0.797482	1	1	0.117988	2	1	0.882012	0.0161107	0.0157995	0.0858598	0.148335	0	1	0.0589938	2	1	0.941006	0.00805534	0.00789977	0.0429299	0.0741676	1	1	0.558994
22	17075353	49997706	0.507238	1	0.00425952	2.19087	1	1	1	NA	NA	NA	NA	NA	NA	NA	NA	NA	NA	NA	NA	NA	NA	NA	NA	NA	NA	NA	NA	NA	NA	NA	NA	NA	NA	NA	NA	NA	NA	NA	NA	NA	NA	NA	NA	NA	NA	NA	NA
X	202439	155228572	0.508569	1	-0.0161453	2.09949	1	1	1	NA	NA	NA	NA	NA	NA	NA	NA	NA	NA	NA	NA	NA	NA	NA	NA	NA	NA	NA	NA	NA	NA	NA	NA	NA	NA	NA	NA	NA	NA	NA	NA	NA	NA	NA	NA	NA	NA	NA	NA
[truncated: 17 more columns]

## Sheet: MicMa083
chr	startpos	endpos	BAF	pval	LogR	ntot	nMaj1_A	nMin1_A	frac1_A	nMaj2_A	nMin2_A	frac2_A	SDfrac_A	SDfrac_A_BS	frac1_A_0.025	frac1_A_0.975	nMaj1_B	nMin1_B	frac1_B	nMaj2_B	nMin2_B	frac2_B	SDfrac_B	SDfrac_B_BS	frac1_B_0.025	frac1_B_0.975	nMaj1_C	nMin1_C	frac1_C	nMaj2_C	nMin2_C	frac2_C	SDfrac_C	SDfrac_C_BS	frac1_C_0.025	frac1_C_0.975	nMaj1_D	nMin1_D	frac1_D	nMaj2_D	nMin2_D	frac2_D	SDfrac_D	SDfrac_D_BS	frac1_D_0.025	frac1_D_0.975	nMaj1_E	nMin1_E	frac1_E
1	888659	5572304	0.502597	1	0.0848935	2.48866	1	1	1	NA	NA	NA	NA	NA	NA	NA	NA	NA	NA	NA	NA	NA	NA	NA	NA	NA	NA	NA	NA	NA	NA	NA	NA	NA	NA	NA	NA	NA	NA	NA	NA	NA	NA	NA	NA	NA	NA	NA	NA
1	5717552	31916538	0.657701	7.5546e-14	-0.188918	1.22697	1	0	0.919456	1	1	0.0805443	0.0109431	0.0116051	0.896719	0.942433	1	0	0.959728	1	2	0.0402721	0.00547156	0.00580253	0.948359	0.971217	2	0	0.399007	2	1	0.600993	0.0166506	0.0176578	0.364411	0.433969	2	0	0.699504	2	2	0.300496	0.00832531	0.00882889	0.682206	0.716984	NA	NA	NA
1	31917821	64477492	0.505272	1	0.0227724	2.1631	1	1	1	NA	NA	NA	NA	NA	NA	NA	NA	NA	NA	NA	NA	NA	NA	NA	NA	NA	NA	NA	NA	NA	NA	NA	NA	NA	NA	NA	NA	NA	NA	NA	NA	NA	NA	NA	NA	NA	NA	NA	NA
1	64560089	75534827	0.667918	1	-0.257573	0.973207	1	0	1	NA	NA	NA	NA	NA	NA	NA	NA	NA	NA	NA	NA	NA	NA	NA	NA	NA	NA	NA	NA	NA	NA	NA	NA	NA	NA	NA	NA	NA	NA	NA	NA	NA	NA	NA	NA	NA	NA	NA	NA
1	75538639	84172930	0.506269	1	0.0185883	2.14208	1	1	1	NA	NA	NA	NA	NA	NA	NA	NA	NA	NA	NA	NA	NA	NA	NA	NA	NA	NA	NA	NA	NA	NA	NA	NA	NA	NA	NA	NA	NA	NA	NA	NA	NA	NA	NA	NA	NA	NA	NA	NA
1	84177006	91202257	0.663217	4.15731e-06	-0.268595	0.934475	0	0	0.110864	1	0	0.889136	0.0229487	0.0236819	0.0651678	0.15628	0	0	0.555432	2	0	0.444568	0.0114743	0.0118409	0.532584	0.57814	1	0	0.943703	1	1	0.056297	0.0123679	0.0127643	0.918495	0.967683	1	0	0.971852	1	2	0.0281485	0.00618396	0.00638214	0.959247	0.983841	NA	NA	NA
1	91207757	93530881	0.500261	1	0.000438231	2.05215	1	1	1	NA	NA	NA	NA	NA	NA	NA	NA	NA	NA	NA	NA	NA	NA	NA	NA	NA	NA	NA	NA	NA	NA	NA	NA	NA	NA	NA	NA	NA	NA	NA	NA	NA	NA	NA	NA	NA	NA	NA	NA
1	93570368	97409943	0.673489	1	-0.254499	0.984107	1	0	1	NA	NA	NA	NA	NA	NA	NA	NA	NA	NA	NA	NA	NA	NA	NA	NA	NA	NA	NA	NA	NA	NA	NA	NA	NA	NA	NA	NA	NA	NA	NA	NA	NA	NA	NA	NA	NA	NA	NA	NA
1	97423794	144916995	0.502662	1	0.00214623	2.06052	1	1	1	NA	NA	NA	NA	NA	NA	NA	NA	NA	NA	NA	NA	NA	NA	NA	NA	NA	NA	NA	NA	NA	NA	NA	NA	NA	NA	NA	NA	NA	NA	NA	NA	NA	NA	NA	NA	NA	NA	NA	NA
1	145394955	249190891	0.640737	0	0.281937	3.70731	2	1	0.497822	3	1	0.502178	0.0112557	0.0109617	0.476998	0.51992	1	1	0.248911	3	1	0.751089	0.00562786	0.00557581	0.238076	0.26001	2	1	0.748911	4	1	0.251089	0.00562786	0.00557581	0.738076	0.76001	3	1	0.72087	3	2	0.27913	0.00722988	0.00716275	0.706449	0.734664	3	0	0.360435
2	101514	20427191	0.503775	1	0.0412076	2.25707	1	1	1	NA	NA	NA	NA	NA	NA	NA	NA	NA	NA	NA	NA	NA	NA	NA	NA	NA	NA	NA	NA	NA	NA	NA	NA	NA	NA	NA	NA	NA	NA	NA	NA	NA	NA	NA	NA	NA	NA	NA	NA
2	20428737	26493597	0.661697	9.17211e-05	-0.252729	0.990403	0	0	0.123105	1	0	0.876895	0.0298045	0.0316834	0.0657933	0.186555	0	0	0.561553	2	0	0.438447	0.0149023	0.0158417	0.532897	0.593278	1	0	0.93706	1	1	0.0629397	0.0162821	0.0173888	0.901034	0.967372	1	0	0.96853	1	2	0.0314698	0.00814107	0.00869441	0.950517	0.983686	NA	NA	NA
2	26541158	78497142	0.504393	1	0.00549687	2.077	1	1	1	NA	NA	NA	NA	NA	NA	NA	NA	NA	NA	NA	NA	NA	NA	NA	NA	NA	NA	NA	NA	NA	NA	NA	NA	NA	NA	NA	NA	NA	NA	NA	NA	NA	NA	NA	NA	NA	NA	NA	NA
2	78608101	99573471	0.668205	1	-0.223953	1.09473	1	0	1	NA	NA	NA	NA	NA	NA	NA	NA	NA	NA	NA	NA	NA	NA	NA	NA	NA	NA	NA	NA	NA	NA	NA	NA	NA	NA	NA	NA	NA	NA	NA	NA	NA	NA	NA	NA	NA	NA	NA	NA
2	99864014	118552553	0.500273	1	0.0236675	2.16761	1	1	1	NA	NA	NA	NA	NA	NA	NA	NA	NA	NA	NA	NA	NA	NA	NA	NA	NA	NA	NA	NA	NA	NA	NA	NA	NA	NA	NA	NA	NA	NA	NA	NA	NA	NA	NA	NA	NA	NA	NA	NA
2	118569827	143028063	0.667704	1	-0.243952	1.02183	1	0	1	NA	NA	NA	NA	NA	NA	NA	NA	NA	NA	NA	NA	NA	NA	NA	NA	NA	NA	NA	NA	NA	NA	NA	NA	NA	NA	NA	NA	NA	NA	NA	NA	NA	NA	NA	NA	NA	NA	NA	NA
2	143177484	152716628	0.507993	1	-0.0221497	1.94306	1	1	1	NA	NA	NA	NA	NA	NA	NA	NA	NA	NA	NA	NA	NA	NA	NA	NA	NA	NA	NA	NA	NA	NA	NA	NA	NA	NA	NA	NA	NA	NA	NA	NA	NA	NA	NA	NA	NA	NA	NA	NA
2	152736391	166710341	0.662467	4.69947e-08	-0.273207	0.918425	0	0	0.116912	1	0	0.883088	0.0203357	0.021167	0.0750153	0.157219	0	0	0.558456	2	0	0.441544	0.0101679	0.0105835	0.537508	0.57861	1	0	0.940432	1	1	0.0595679	0.0110336	0.0114965	0.917606	0.96255	1	0	0.970216	1	2	0.0297839	0.00551679	0.00574826	0.958803	0.981275	NA	NA	NA
2	166750851	169844609	0.506006	1	-0.0272868	1.91868	1	1	1	NA	NA	NA	NA	NA	NA	NA	NA	NA	NA	NA	NA	NA	NA	NA	NA	NA	NA	NA	NA	NA	NA	NA	NA	NA	NA	NA	NA	NA	NA	NA	NA	NA	NA	NA	NA	NA	NA	NA	NA
2	169884648	176572769	0.657879	4.07884e-06	-0.242547	1.02689	1	0	0.920248	1	1	0.0797519	0.0175328	0.0173894	0.886599	0.955083	1	0	0.960124	1	2	0.039876	0.00876641	0.00869469	0.943299	0.977542	0	0	0.153359	1	0	0.846641	0.031021	0.0308124	0.0891724	0.210879	0	0	0.576679	2	0	0.423321	0.0155105	0.0154062	0.544586	0.60544	NA	NA	NA
2	176580170	211965343	0.504571	1	-0.00962931	2.00314	1	1	1	NA	NA	NA	NA	NA	NA	NA	NA	NA	NA	NA	NA	NA	NA	NA	NA	NA	NA	NA	NA	NA	NA	NA	NA	NA	NA	NA	NA	NA	NA	NA	NA	NA	NA	NA	NA	NA	NA	NA	NA
2	211969462	220049290	0.670814	1	-0.265791	0.982376	1	0	1	NA	NA	NA	NA	NA	NA	NA	NA	NA	NA	NA	NA	NA	NA	NA	NA	NA	NA	NA	NA	NA	NA	NA	NA	NA	NA	NA	NA	NA	NA	NA	NA	NA	NA	NA	NA	NA	NA	NA	NA
2	220137991	238940120	0.505142	1	0.00889336	2.09378	1	1	1	NA	NA	NA	NA	NA	NA	NA	NA	NA	NA	NA	NA	NA	NA	NA	NA	NA	NA	NA	NA	NA	NA	NA	NA	NA	NA	NA	NA	NA	NA	NA	NA	NA	NA	NA	NA	NA	NA	NA	NA
2	238946610	241193894	0.66745	1	-0.183643	1.2474	1	0	1	NA	NA	NA	NA	NA	NA	NA	NA	NA	NA	NA	NA	NA	NA	NA	NA	NA	NA	NA	NA	NA	NA	NA	NA	NA	NA	NA	NA	NA	NA	NA	NA	NA	NA	NA	NA	NA	NA	NA	NA
2	241216673	242979528	0.503078	1	0.0896615	2.51472	1	1	1	NA	NA	NA	NA	NA	NA	NA	NA	NA	NA	NA	NA	NA	NA	NA	NA	NA	NA	NA	NA	NA	NA	NA	NA	NA	NA	NA	NA	NA	NA	NA	NA	NA	NA	NA	NA	NA	NA	NA	NA
3	107035	171712133	0.502924	1	0.0194996	2.14665	1	1	1	NA	NA	NA	NA	NA	NA	NA	NA	NA	NA	NA	NA	NA	NA	NA	NA	NA	NA	NA	NA	NA	NA	NA	NA	NA	NA	NA	NA	NA	NA	NA	NA	NA	NA	NA	NA	NA	NA	NA	NA
3	171721808	178431895	0.668575	1	-0.265387	0.945692	1	0	1	NA	NA	NA	NA	NA	NA	NA	NA	NA	NA	NA	NA	NA	NA	NA	NA	NA	NA	NA	NA	NA	NA	NA	NA	NA	NA	NA	NA	NA	NA	NA	NA	NA	NA	NA	NA	NA	NA	NA	NA
3	178571165	197808975	0.501784	1	0.0113717	2.10607	1	1	1	NA	NA	NA	NA	NA	NA	NA	NA	NA	NA	NA	NA	NA	NA	NA	NA	NA	NA	NA	NA	NA	NA	NA	NA	NA	NA	NA	NA	NA	NA	NA	NA	NA	NA	NA	NA	NA	NA	NA	NA
4	297932	190915650	0.502542	1	0.0179394	2.13883	1	1	1	NA	NA	NA	NA	NA	NA	NA	NA	NA	NA	NA	NA	NA	NA	NA	NA	NA	NA	NA	NA	NA	NA	NA	NA	NA	NA	NA	NA	NA	NA	NA	NA	NA	NA	NA	NA	NA	NA	NA	NA
5	164193	54293706	0.613102	1	0.246172	3.46306	2	1	1	NA	NA	NA	NA	NA	NA	NA	NA	NA	NA	NA	NA	NA	NA	NA	NA	NA	NA	NA	NA	NA	NA	NA	NA	NA	NA	NA	NA	NA	NA	NA	NA	NA	NA	NA	NA	NA	NA	NA	NA
5	54302005	111341445	0.766692	1	0.017633	2.13729	2	0	1	NA	NA	NA	NA	NA	NA	NA	NA	NA	NA	NA	NA	NA	NA	NA	NA	NA	NA	NA	NA	NA	NA	NA	NA	NA	NA	NA	NA	NA	NA	NA	NA	NA	NA	NA	NA	NA	NA	NA	NA
5	111349320	113703273	0.615334	0.00107838	0.220702	3.29572	2	1	0.850261	3	1	0.149739	0.0468463	0.0469471	0.759364	0.940443	1	1	0.425131	3	1	0.574869	0.0234231	0.0234735	0.379682	0.470222	2	1	0.925131	4	1	0.0748693	0.0234231	0.0234735	0.879682	0.970222	3	1	0.468473	3	2	0.531527	0.0374017	0.037482	0.393765	0.53838	3	0	0.234236
5	113707841	134344902	0.765612	1	0.0139547	2.11892	2	0	1	NA	NA	NA	NA	NA	NA	NA	NA	NA	NA	NA	NA	NA	NA	NA	NA	NA	NA	NA	NA	NA	NA	NA	NA	NA	NA	NA	NA	NA	NA	NA	NA	NA	NA	NA	NA	NA	NA	NA	NA
5	134348703	180663035	0.613231	1	0.24434	3.45085	2	1	1	NA	NA	NA	NA	NA	NA	NA	NA	NA	NA	NA	NA	NA	NA	NA	NA	NA	NA	NA	NA	NA	NA	NA	NA	NA	NA	NA	NA	NA	NA	NA	NA	NA	NA	NA	NA	NA	NA	NA	NA
6	205878	22043809	0.671859	1	-0.235265	1.05327	1	0	1	NA	NA	NA	NA	NA	NA	NA	NA	NA	NA	NA	NA	NA	NA	NA	NA	NA	NA	NA	NA	NA	NA	NA	NA	NA	NA	NA	NA	NA	NA	NA	NA	NA	NA	NA	NA	NA	NA	NA	NA
6	22045644	170905977	0.502496	1	0.0154978	2.12662	1	1	1	NA	NA	NA	NA	NA	NA	NA	NA	NA	NA	NA	NA	NA	NA	NA	NA	NA	NA	NA	NA	NA	NA	NA	NA	NA	NA	NA	NA	NA	NA	NA	NA	NA	NA	NA	NA	NA	NA	NA	NA
7	50944	158917999	0.503439	1	0.0207594	2.15297	1	1	1	NA	NA	NA	NA	NA	NA	NA	NA	NA	NA	NA	NA	NA	NA	NA	NA	NA	NA	NA	NA	NA	NA	NA	NA	NA	NA	NA	NA	NA	NA	NA	NA	NA	NA	NA	NA	NA	NA	NA	NA
8	179693	30079112	0.667139	1	-0.224603	1.09234	1	0	1	NA	NA	NA	NA	NA	NA	NA	NA	NA	NA	NA	NA	NA	NA	NA	NA	NA	NA	NA	NA	NA	NA	NA	NA	NA	NA	NA	NA	NA	NA	NA	NA	NA	NA	NA	NA	NA	NA	NA	NA
8	30259921	146290273	0.610379	1	0.238245	3.4104	2	1	1	NA	NA	NA	NA	NA	NA	NA	NA	NA	NA	NA	NA	NA	NA	NA	NA	NA	NA	NA	NA	NA	NA	NA	NA	NA	NA	NA	NA	NA	NA	NA	NA	NA	NA	NA	NA	NA	NA	NA	NA
9	224693	119350228	0.502601	1	0.0151708	2.12499	1	1	1	NA	NA	NA	NA	NA	NA	NA	NA	NA	NA	NA	NA	NA	NA	NA	NA	NA	NA	NA	NA	NA	NA	NA	NA	NA	NA	NA	NA	NA	NA	NA	NA	NA	NA	NA	NA	NA	NA	NA	NA
9	119365292	120485795	0.674161	1	-0.222197	1.10122	1	0	1	NA	NA	NA	NA	NA	NA	NA	NA	NA	NA	NA	NA	NA	NA	NA	NA	NA	NA	NA	NA	NA	NA	NA	NA	NA	NA	NA	NA	NA	NA	NA	NA	NA	NA	NA	NA	NA	NA	NA	NA
9	120570195	140755231	0.500463	1	0.0384436	2.24284	1	1	1	NA	NA	NA	NA	NA	NA	NA	NA	NA	NA	NA	NA	NA	NA	NA	NA	NA	NA	NA	NA	NA	NA	NA	NA	NA	NA	NA	NA	NA	NA	NA	NA	NA	NA	NA	NA	NA	NA	NA	NA
10	30001433	135432865	0.502135	1	0.0229941	2.16422	1	1	1	NA	NA	NA	NA	NA	NA	NA	NA	NA	NA	NA	NA	NA	NA	NA	NA	NA	NA	NA	NA	NA	NA	NA	NA	NA	NA	NA	NA	NA	NA	NA	NA	NA	NA	NA	NA	NA	NA	NA	NA
11	206767	103421004	0.501632	1	0.0127092	2.11272	1	1	1	NA	NA	NA	NA	NA	NA	NA	NA	NA	NA	NA	NA	NA	NA	NA	NA	NA	NA	NA	NA	NA	NA	NA	NA	NA	NA	NA	NA	NA	NA	NA	NA	NA	NA	NA	NA	NA	NA	NA	NA
11	103426813	134933513	0.66773	1	-0.237351	1.04569	1	0	1	NA	NA	NA	NA	NA	NA	NA	NA	NA	NA	NA	NA	NA	NA	NA	NA	NA	NA	NA	NA	NA	NA	NA	NA	NA	NA	NA	NA	NA	NA	NA	NA	NA	NA	NA	NA	NA	NA	NA	NA
12	239787	133498496	0.501813	1	0.0127686	2.11302	1	1	1	NA	NA	NA	NA	NA	NA	NA	NA	NA	NA	NA	NA	NA	NA	NA	NA	NA	NA	NA	NA	NA	NA	NA	NA	NA	NA	NA	NA	NA	NA	NA	NA	NA	NA	NA	NA	NA	NA	NA	NA
13	19212262	114999838	0.698742	8.19442e-166	-0.174179	1.28437	1	0	0.789673	2	0	0.210327	0.00805763	0.00811761	0.774444	0.806272	0	0	0.394837	2	0	0.605163	0.00402882	0.0040588	0.387222	0.403136	1	0	0.894837	3	0	0.105163	0.00402882	0.00394209	0.887204	0.90254	2	0	0.659537	2	1	0.340463	0.00476334	0.00466119	0.650198	0.668434	2	0	0.829768
14	20211644	50448719	0.505882	1	-0.0014779	2.04277	1	1	1	NA	NA	NA	NA	NA	NA	NA	NA	NA	NA	NA	NA	NA	NA	NA	NA	NA	NA	NA	NA	NA	NA	NA	NA	NA	NA	NA	NA	NA	NA	NA	NA	NA	NA	NA	NA	NA	NA	NA	NA
14	50461561	92689254	0.667763	1	-0.25874	0.969083	1	0	1	NA	NA	NA	NA	NA	NA	NA	NA	NA	NA	NA	NA	NA	NA	NA	NA	NA	NA	NA	NA	NA	NA	NA	NA	NA	NA	NA	NA	NA	NA	NA	NA	NA	NA	NA	NA	NA	NA	NA	NA
14	92707795	101234716	0.504343	1	0.0471545	2.28785	1	1	1	NA	NA	NA	NA	NA	NA	NA	NA	NA	NA	NA	NA	NA	NA	NA	NA	NA	NA	NA	NA	NA	NA	NA	NA	NA	NA	NA	NA	NA	NA	NA	NA	NA	NA	NA	NA	NA	NA	NA	NA
14	101243384	107285437	0.655796	0.000760795	-0.151668	1.37413	1	0	0.910991	1	1	0.0890094	0.0268242	0.0273212	0.85581	0.96228	1	0	0.955495	1	2	0.0445047	0.0134121	0.0136606	0.927905	0.98114	2	0	0.386127	2	1	0.613873	0.0408147	0.0415708	0.302166	0.464167	2	0	0.693063	2	2	0.306937	0.0204073	0.0207854	0.651083	0.732084	NA	NA	NA
15	20180945	43811843	0.665655	4.60366e-10	-0.24212	1.02843	1	0	0.954291	1	1	0.0457088	0.00741001	0.00742589	0.940017	0.968382	1	0	0.977146	1	2	0.0228544	0.00370501	0.00371294	0.970009	0.984191	0	0	0.0910026	1	0	0.908997	0.0140528	0.0136161	0.0643632	0.115901	0	0	0.545501	2	0	0.454499	0.00702641	0.00680805	0.532182	0.55795	NA	NA	NA
15	43813387	57644533	0.501775	1	-0.00363144	2.03226	1	1	1	NA	NA	NA	NA	NA	NA	NA	NA	NA	NA	NA	NA	NA	NA	NA	NA	NA	NA	NA	NA	NA	NA	NA	NA	NA	NA	NA	NA	NA	NA	NA	NA	NA	NA	NA	NA	NA	NA	NA	NA
15	57650119	61039073	0.662693	5.64546e-06	-0.253172	0.988825	0	0	0.115095	1	0	0.884905	0.0240735	0.0241037	0.0659482	0.160188	0	0	0.557547	2	0	0.442453	0.0120368	0.0120518	0.532974	0.580094	1	0	0.941418	1	1	0.0585825	0.013035	0.0130504	0.916338	0.966947	1	0	0.970709	1	2	0.0292912	0.00651752	0.00652521	0.958169	0.983474	NA	NA	NA
15	61059571	102400037	0.503082	1	0.0230939	2.16472	1	1	1	NA	NA	NA	NA	NA	NA	NA	NA	NA	NA	NA	NA	NA	NA	NA	NA	NA	NA	NA	NA	NA	NA	NA	NA	NA	NA	NA	NA	NA	NA	NA	NA	NA	NA	NA	NA	NA	NA	NA	NA
16	139367	34739571	0.53609	1.8385e-149	0.0969424	2.55481	1	1	0.701683	2	1	0.298317	0.0116888	0.0116656	0.678798	0.724105	0	1	0.350842	2	1	0.649158	0.00584438	0.00583279	0.339399	0.362053	1	1	0.850842	3	1	0.149158	0.00584438	0.00583279	0.839399	0.862053	2	1	0.392792	2	2	0.607208	0.0133183	0.0132897	0.366947	0.418026	2	0	0.196396
16	35076563	89979851	0.667102	1	-0.226047	1.08701	1	0	1	NA	NA	NA	NA	NA	NA	NA	NA	NA	NA	NA	NA	NA	NA	NA	NA	NA	NA	NA	NA	NA	NA	NA	NA	NA	NA	NA	NA	NA	NA	NA	NA	NA	NA	NA	NA	NA	NA	NA	NA
17	34276	79805134	0.502301	1	0.0282644	2.19087	1	1	1	NA	NA	NA	NA	NA	NA	NA	NA	NA	NA	NA	NA	NA	NA	NA	NA	NA	NA	NA	NA	NA	NA	NA	NA	NA	NA	NA	NA	NA	NA	NA	NA	NA	NA	NA	NA	NA	NA	NA	NA
18	143591	61109705	0.668783	1	-0.243945	1.02185	1	0	1	NA	NA	NA	NA	NA	NA	NA	NA	NA	NA	NA	NA	NA	NA	NA	NA	NA	NA	NA	NA	NA	NA	NA	NA	NA	NA	NA	NA	NA	NA	NA	NA	NA	NA	NA	NA	NA	NA	NA	NA
18	61126675	74613914	0.505269	1	0.0172241	2.13525	1	1	1	NA	NA	NA	NA	NA	NA	NA	NA	NA	NA	NA	NA	NA	NA	NA	NA	NA	NA	NA	NA	NA	NA	NA	NA	NA	NA	NA	NA	NA	NA	NA	NA	NA	NA	NA	NA	NA	NA	NA	NA
18	74720384	78014582	0.661057	0.000609608	-0.184736	1.24315	1	0	0.934257	1	1	0.065743	0.019438	0.0201206	0.89116	0.968788	1	0	0.967128	1	2	0.0328715	0.00971899	0.0100603	0.94558	0.984394	2	0	0.421528	2	1	0.578472	0.029576	0.0306147	0.355954	0.474069	2	0	0.710764	2	2	0.289236	0.014788	0.0153074	0.677977	0.737035	NA	NA	NA
19	292583	38630160	0.644685	3.09891e-61	-0.238751	1.04061	1	0	0.860601	1	1	0.139399	0.00857921	0.00816174	0.843556	0.875678	1	0	0.930301	1	2	0.0696994	0.0042896	0.00408087	0.921778	0.937839	0	0	0.252926	1	0	0.747074	0.013513	0.012843	0.228774	0.279342	0	0	0.626463	2	0	0.373537	0.0067565	0.00642148	0.614387	0.639671	NA	NA	NA
19	38643951	59095126	0.606887	1	0.226644	3.33428	2	1	1	NA	NA	NA	NA	NA	NA	NA	NA	NA	NA	NA	NA	NA	NA	NA	NA	NA	NA	NA	NA	NA	NA	NA	NA	NA	NA	NA	NA	NA	NA	NA	NA	NA	NA	NA	NA	NA	NA	NA	NA
20	20008581	62823902	0.504689	1	0.0810768	2.46792	1	1	1	NA	NA	NA	NA	NA	NA	NA	NA	NA	NA	NA	NA	NA	NA	NA	NA	NA	NA	NA	NA	NA	NA	NA	NA	NA	NA	NA	NA	NA	NA	NA	NA	NA	NA	NA	NA	NA	NA	NA	NA
21	14688349	48027084	0.504	1	0.043147	2.26708	1	1	1	NA	NA	NA	NA	NA	NA	NA	NA	NA	NA	NA	NA	NA	NA	NA	NA	NA	NA	NA	NA	NA	NA	NA	NA	NA	NA	NA	NA	NA	NA	NA	NA	NA	NA	NA	NA	NA	NA	NA	NA
22	17211075	49997706	0.65957	2.76904e-26	-0.204926	1.16583	1	0	0.92772	1	1	0.07228	0.00692073	0.00674793	0.913904	0.941013	1	0	0.96386	1	2	0.03614	0.00346037	0.00337396	0.956952	0.970506	2	0	0.411582	2	1	0.588418	0.0105303	0.0102674	0.39056	0.431807	2	0	0.705791	2	2	0.294209	0.00526515	0.00513369	0.69528	0.715904	NA	NA	NA
X	169805	155195900	0.50385	1	0.0448191	2.27574	1	1	1	NA	NA	NA	NA	NA	NA	NA	NA	NA	NA	NA	NA	NA	NA	NA	NA	NA	NA	NA	NA	NA	NA	NA	NA	NA	NA	NA	NA	NA	NA	NA	NA	NA	NA	NA	NA	NA	NA	NA	NA
[truncated: 17 more columns]

## Sheet: MicMa044
chr	startpos	endpos	BAF	pval	LogR	ntot	nMaj1_A	nMin1_A	frac1_A	nMaj2_A	nMin2_A	frac2_A	SDfrac_A	SDfrac_A_BS	frac1_A_0.025	frac1_A_0.975	nMaj1_B	nMin1_B	frac1_B	nMaj2_B	nMin2_B	frac2_B	SDfrac_B	SDfrac_B_BS	frac1_B_0.025	frac1_B_0.975	nMaj1_C	nMin1_C	frac1_C	nMaj2_C	nMin2_C	frac2_C	SDfrac_C	SDfrac_C_BS	frac1_C_0.025	frac1_C_0.975	nMaj1_D	nMin1_D	frac1_D	nMaj2_D	nMin2_D	frac2_D	SDfrac_D	SDfrac_D_BS	frac1_D_0.025	frac1_D_0.975	nMaj1_E	nMin1_E	frac1_E
1	918573	31602424	0.545824	1	-0.0373993	3.33226	2	1	1	NA	NA	NA	NA	NA	NA	NA	NA	NA	NA	NA	NA	NA	NA	NA	NA	NA	NA	NA	NA	NA	NA	NA	NA	NA	NA	NA	NA	NA	NA	NA	NA	NA	NA	NA	NA	NA	NA	NA	NA
1	31625389	35261232	0.617412	1	-0.139973	2.12784	2	0	1	NA	NA	NA	NA	NA	NA	NA	NA	NA	NA	NA	NA	NA	NA	NA	NA	NA	NA	NA	NA	NA	NA	NA	NA	NA	NA	NA	NA	NA	NA	NA	NA	NA	NA	NA	NA	NA	NA	NA	NA
1	35261405	77491865	0.505139	1	0.0670233	4.72924	2	2	1	NA	NA	NA	NA	NA	NA	NA	NA	NA	NA	NA	NA	NA	NA	NA	NA	NA	NA	NA	NA	NA	NA	NA	NA	NA	NA	NA	NA	NA	NA	NA	NA	NA	NA	NA	NA	NA	NA	NA	NA
1	77492689	249190891	0.543989	1	0.119871	5.50948	3	2	1	NA	NA	NA	NA	NA	NA	NA	NA	NA	NA	NA	NA	NA	NA	NA	NA	NA	NA	NA	NA	NA	NA	NA	NA	NA	NA	NA	NA	NA	NA	NA	NA	NA	NA	NA	NA	NA	NA	NA	NA
2	50814	242953866	0.501738	1	0.0739402	4.82843	2	2	1	NA	NA	NA	NA	NA	NA	NA	NA	NA	NA	NA	NA	NA	NA	NA	NA	NA	NA	NA	NA	NA	NA	NA	NA	NA	NA	NA	NA	NA	NA	NA	NA	NA	NA	NA	NA	NA	NA	NA	NA
3	69244	3582105	0.527829	2.51341e-12	-0.0444322	3.24461	2	1	0.55886	2	2	0.44114	0.0643507	0.0655057	0.429304	0.682056	2	0	0.27943	2	2	0.72057	0.0321754	0.0327528	0.214652	0.341028	2	1	0.77943	2	3	0.22057	0.0321754	0.0327528	0.714652	0.841028	1	1	0.49314	2	1	0.50686	0.0652434	0.0662984	0.364539	0.618394	0	1	0.24657
3	3629099	10326686	0.605369	1.50562e-17	0.0974285	5.17179	4	1	0.54122	4	2	0.45878	0.0548737	0.0573352	0.422368	0.651201	4	0	0.27061	4	2	0.72939	0.0274368	0.0286676	0.211184	0.325601	4	1	0.77061	4	3	0.22939	0.0274368	0.0286676	0.711184	0.825601	3	1	0.703773	4	1	0.296227	0.0760636	0.0794256	0.546469	0.86286	2	1	0.351886
3	10330377	20402065	0.845901	1	0.854122	23.9492	22	1	1	NA	NA	NA	NA	NA	NA	NA	NA	NA	NA	NA	NA	NA	NA	NA	NA	NA	NA	NA	NA	NA	NA	NA	NA	NA	NA	NA	NA	NA	NA	NA	NA	NA	NA	NA	NA	NA	NA	NA	NA
3	20588673	81601074	0.500442	1	-0.127761	2.2632	1	1	1	NA	NA	NA	NA	NA	NA	NA	NA	NA	NA	NA	NA	NA	NA	NA	NA	NA	NA	NA	NA	NA	NA	NA	NA	NA	NA	NA	NA	NA	NA	NA	NA	NA	NA	NA	NA	NA	NA	NA	NA
3	81603483	83059307	0.72764	1	0.476198	12.3737	11	2	1	NA	NA	NA	NA	NA	NA	NA	NA	NA	NA	NA	NA	NA	NA	NA	NA	NA	NA	NA	NA	NA	NA	NA	NA	NA	NA	NA	NA	NA	NA	NA	NA	NA	NA	NA	NA	NA	NA	NA	NA
3	83272291	172081022	0.547481	1	-0.0226134	3.51907	2	1	1	NA	NA	NA	NA	NA	NA	NA	NA	NA	NA	NA	NA	NA	NA	NA	NA	NA	NA	NA	NA	NA	NA	NA	NA	NA	NA	NA	NA	NA	NA	NA	NA	NA	NA	NA	NA	NA	NA	NA	NA
3	172087898	197833758	0.594862	1	0.0780337	4.88754	3	1	1	NA	NA	NA	NA	NA	NA	NA	NA	NA	NA	NA	NA	NA	NA	NA	NA	NA	NA	NA	NA	NA	NA	NA	NA	NA	NA	NA	NA	NA	NA	NA	NA	NA	NA	NA	NA	NA	NA	NA	NA
4	297989	49054680	0.501485	1	0.0797651	4.91264	2	2	1	NA	NA	NA	NA	NA	NA	NA	NA	NA	NA	NA	NA	NA	NA	NA	NA	NA	NA	NA	NA	NA	NA	NA	NA	NA	NA	NA	NA	NA	NA	NA	NA	NA	NA	NA	NA	NA	NA	NA	NA
4	49057912	182230250	0.550481	1	0.00747101	3.91009	2	1	1	NA	NA	NA	NA	NA	NA	NA	NA	NA	NA	NA	NA	NA	NA	NA	NA	NA	NA	NA	NA	NA	NA	NA	NA	NA	NA	NA	NA	NA	NA	NA	NA	NA	NA	NA	NA	NA	NA	NA	NA
4	182231318	190778060	0.50083	1	0.0722094	4.80353	2	2	1	NA	NA	NA	NA	NA	NA	NA	NA	NA	NA	NA	NA	NA	NA	NA	NA	NA	NA	NA	NA	NA	NA	NA	NA	NA	NA	NA	NA	NA	NA	NA	NA	NA	NA	NA	NA	NA	NA	NA	NA
5	375405	53787672	0.540381	1.06079e-21	-0.00828491	3.70346	2	1	0.792095	2	2	0.207905	0.0220797	0.0222735	0.75121	0.834807	2	0	0.396048	2	2	0.603952	0.0110398	0.0109777	0.374339	0.417095	2	1	0.896048	2	3	0.103952	0.0110398	0.0109777	0.874339	0.917095	2	2	0.0687225	3	2	0.931277	0.0305209	0.0303603	0.0096591	0.127456	1	2	0.0343613
5	53788472	122146978	0.501009	1	-0.119986	2.35048	1	1	1	NA	NA	NA	NA	NA	NA	NA	NA	NA	NA	NA	NA	NA	NA	NA	NA	NA	NA	NA	NA	NA	NA	NA	NA	NA	NA	NA	NA	NA	NA	NA	NA	NA	NA	NA	NA	NA	NA	NA	NA
5	122174031	162600918	0.546263	1	-0.0372425	3.33422	2	1	1	NA	NA	NA	NA	NA	NA	NA	NA	NA	NA	NA	NA	NA	NA	NA	NA	NA	NA	NA	NA	NA	NA	NA	NA	NA	NA	NA	NA	NA	NA	NA	NA	NA	NA	NA	NA	NA	NA	NA	NA
5	162602563	180692833	0.504365	1	-0.138181	2.14757	1	1	1	NA	NA	NA	NA	NA	NA	NA	NA	NA	NA	NA	NA	NA	NA	NA	NA	NA	NA	NA	NA	NA	NA	NA	NA	NA	NA	NA	NA	NA	NA	NA	NA	NA	NA	NA	NA	NA	NA	NA	NA
6	205878	4701144	0.554926	1	-0.0514778	3.15759	2	1	1	NA	NA	NA	NA	NA	NA	NA	NA	NA	NA	NA	NA	NA	NA	NA	NA	NA	NA	NA	NA	NA	NA	NA	NA	NA	NA	NA	NA	NA	NA	NA	NA	NA	NA	NA	NA	NA	NA	NA	NA
6	4706192	117192843	0.612248	1	-0.122554	2.32156	2	0	1	NA	NA	NA	NA	NA	NA	NA	NA	NA	NA	NA	NA	NA	NA	NA	NA	NA	NA	NA	NA	NA	NA	NA	NA	NA	NA	NA	NA	NA	NA	NA	NA	NA	NA	NA	NA	NA	NA	NA	NA
6	117192899	170898549	0.546957	1	-0.0236763	3.50552	2	1	1	NA	NA	NA	NA	NA	NA	NA	NA	NA	NA	NA	NA	NA	NA	NA	NA	NA	NA	NA	NA	NA	NA	NA	NA	NA	NA	NA	NA	NA	NA	NA	NA	NA	NA	NA	NA	NA	NA	NA	NA
7	44408	24962751	0.501088	1	0.0726725	4.81019	2	2	1	NA	NA	NA	NA	NA	NA	NA	NA	NA	NA	NA	NA	NA	NA	NA	NA	NA	NA	NA	NA	NA	NA	NA	NA	NA	NA	NA	NA	NA	NA	NA	NA	NA	NA	NA	NA	NA	NA	NA	NA
7	24965731	29980024	0.61229	1	-0.144688	2.07614	2	0	1	NA	NA	NA	NA	NA	NA	NA	NA	NA	NA	NA	NA	NA	NA	NA	NA	NA	NA	NA	NA	NA	NA	NA	NA	NA	NA	NA	NA	NA	NA	NA	NA	NA	NA	NA	NA	NA	NA	NA	NA
7	30177035	66570410	0.502303	1	0.0692421	4.76097	2	2	1	NA	NA	NA	NA	NA	NA	NA	NA	NA	NA	NA	NA	NA	NA	NA	NA	NA	NA	NA	NA	NA	NA	NA	NA	NA	NA	NA	NA	NA	NA	NA	NA	NA	NA	NA	NA	NA	NA	NA	NA
7	66725817	69236235	0.587296	1	0.207105	6.9167	4	2	1	NA	NA	NA	NA	NA	NA	NA	NA	NA	NA	NA	NA	NA	NA	NA	NA	NA	NA	NA	NA	NA	NA	NA	NA	NA	NA	NA	NA	NA	NA	NA	NA	NA	NA	NA	NA	NA	NA	NA	NA
7	69238399	158991452	0.502428	1	0.072284	4.8046	2	2	1	NA	NA	NA	NA	NA	NA	NA	NA	NA	NA	NA	NA	NA	NA	NA	NA	NA	NA	NA	NA	NA	NA	NA	NA	NA	NA	NA	NA	NA	NA	NA	NA	NA	NA	NA	NA	NA	NA	NA	NA
8	211877	19749883	0.609754	1	-0.132591	2.20942	2	0	1	NA	NA	NA	NA	NA	NA	NA	NA	NA	NA	NA	NA	NA	NA	NA	NA	NA	NA	NA	NA	NA	NA	NA	NA	NA	NA	NA	NA	NA	NA	NA	NA	NA	NA	NA	NA	NA	NA	NA	NA
8	19810787	32304383	0.554139	3.51e-06	-0.242732	1.0677	1	0	0.840211	1	1	0.159789	0.0350257	0.0351814	0.769386	0.907715	1	0	0.920105	1	2	0.0798946	0.0175129	0.0175907	0.884693	0.953857	0	0	0.198595	1	0	0.801405	0.0415217	0.0416554	0.116558	0.279972	0	0	0.599297	2	0	0.400703	0.0207609	0.0208277	0.558279	0.639986	NA	NA	NA
8	32339703	33807012	0.744614	0.103334	0.444958	11.6412	10	1	1	NA	NA	NA	NA	NA	NA	NA	NA	NA	NA	NA	NA	NA	NA	NA	NA	NA	NA	NA	NA	NA	NA	NA	NA	NA	NA	NA	NA	NA	NA	NA	NA	NA	NA	NA	NA	NA	NA	NA	NA
8	33836717	36282280	0.547401	1	-0.0313358	3.40845	2	1	1	NA	NA	NA	NA	NA	NA	NA	NA	NA	NA	NA	NA	NA	NA	NA	NA	NA	NA	NA	NA	NA	NA	NA	NA	NA	NA	NA	NA	NA	NA	NA	NA	NA	NA	NA	NA	NA	NA	NA	NA
8	36331445	41805249	0.736423	1	0.408212	10.8157	9	1	1	NA	NA	NA	NA	NA	NA	NA	NA	NA	NA	NA	NA	NA	NA	NA	NA	NA	NA	NA	NA	NA	NA	NA	NA	NA	NA	NA	NA	NA	NA	NA	NA	NA	NA	NA	NA	NA	NA	NA	NA
8	41808096	146135477	0.504142	1	0.0748214	4.84113	2	2	1	NA	NA	NA	NA	NA	NA	NA	NA	NA	NA	NA	NA	NA	NA	NA	NA	NA	NA	NA	NA	NA	NA	NA	NA	NA	NA	NA	NA	NA	NA	NA	NA	NA	NA	NA	NA	NA	NA	NA	NA
9	203310	22778492	0.61012	1	-0.119465	2.35636	2	0	1	NA	NA	NA	NA	NA	NA	NA	NA	NA	NA	NA	NA	NA	NA	NA	NA	NA	NA	NA	NA	NA	NA	NA	NA	NA	NA	NA	NA	NA	NA	NA	NA	NA	NA	NA	NA	NA	NA	NA	NA
9	22807218	30078773	0.501551	1	-0.33859	0.195157	0	0	1	NA	NA	NA	NA	NA	NA	NA	NA	NA	NA	NA	NA	NA	NA	NA	NA	NA	NA	NA	NA	NA	NA	NA	NA	NA	NA	NA	NA	NA	NA	NA	NA	NA	NA	NA	NA	NA	NA	NA	NA
9	30089859	35098155	0.625374	1	-0.133814	2.23547	2	0	1	NA	NA	NA	NA	NA	NA	NA	NA	NA	NA	NA	NA	NA	NA	NA	NA	NA	NA	NA	NA	NA	NA	NA	NA	NA	NA	NA	NA	NA	NA	NA	NA	NA	NA	NA	NA	NA	NA	NA	NA
9	35101870	141027939	0.551547	1	-0.0355916	3.35491	2	1	1	NA	NA	NA	NA	NA	NA	NA	NA	NA	NA	NA	NA	NA	NA	NA	NA	NA	NA	NA	NA	NA	NA	NA	NA	NA	NA	NA	NA	NA	NA	NA	NA	NA	NA	NA	NA	NA	NA	NA	NA
10	30003223	37601063	0.659074	1	-0.014293	3.62574	3	0	1	NA	NA	NA	NA	NA	NA	NA	NA	NA	NA	NA	NA	NA	NA	NA	NA	NA	NA	NA	NA	NA	NA	NA	NA	NA	NA	NA	NA	NA	NA	NA	NA	NA	NA	NA	NA	NA	NA	NA	NA
10	37846521	74141039	0.550713	1	-0.012105	3.65397	2	1	1	NA	NA	NA	NA	NA	NA	NA	NA	NA	NA	NA	NA	NA	NA	NA	NA	NA	NA	NA	NA	NA	NA	NA	NA	NA	NA	NA	NA	NA	NA	NA	NA	NA	NA	NA	NA	NA	NA	NA	NA
10	74141852	135434551	0.501432	1	0.0528318	4.52842	2	2	1	NA	NA	NA	NA	NA	NA	NA	NA	NA	NA	NA	NA	NA	NA	NA	NA	NA	NA	NA	NA	NA	NA	NA	NA	NA	NA	NA	NA	NA	NA	NA	NA	NA	NA	NA	NA	NA	NA	NA	NA
11	206767	11568928	0.527318	7.13093e-22	-0.0835968	2.7705	1	1	0.502971	2	1	0.497029	0.0485563	0.0471251	0.415166	0.596845	0	1	0.251486	2	1	0.748514	0.0242782	0.0235625	0.207583	0.298423	1	1	0.751486	3	1	0.248514	0.0242782	0.0235625	0.707583	0.798423	2	1	0.549143	2	2	0.450857	0.0480887	0.0467578	0.453364	0.634394	2	0	0.274572
11	11576549	31523130	0.59996	5.10122e-20	-0.151427	2.00276	2	0	0.766062	2	1	0.233938	0.025971	0.026536	0.712063	0.815457	2	0	0.883031	2	2	0.116969	0.0129855	0.013268	0.856031	0.907728	1	0	0.350848	2	0	0.649152	0.036372	0.0371669	0.280538	0.424792	0	0	0.175424	2	0	0.824576	0.018186	0.0185834	0.140269	0.212396	1	0	0.675424
11	31547227	68539869	0.529977	6.66491e-31	-0.0538656	3.12827	2	1	0.59957	2	2	0.40043	0.035527	0.0359882	0.528087	0.668261	2	0	0.299785	2	2	0.700215	0.0177635	0.0179941	0.264043	0.334131	2	1	0.799785	2	3	0.200215	0.0177635	0.0179941	0.764043	0.834131	1	1	0.451507	2	1	0.548493	0.0366463	0.0377392	0.376073	0.524224	0	1	0.225754
11	68540316	76257215	0.656	9.59784e-06	0.217327	7.09196	6	1	0.42315	6	2	0.57685	0.0919163	0.0905309	0.23153	0.585435	6	0	0.211575	6	2	0.788425	0.0459581	0.0452654	0.115765	0.292718	6	1	0.711575	6	3	0.288425	0.0459581	0.0452654	0.615765	0.792718	5	1	0.947541	5	2	0.0524591	0.0820327	0.0807963	0.776525	1.09238	5	0	0.47377
11	76266172	77473323	0.798467	1	0.910116	26.1828	23	3	1	NA	NA	NA	NA	NA	NA	NA	NA	NA	NA	NA	NA	NA	NA	NA	NA	NA	NA	NA	NA	NA	NA	NA	NA	NA	NA	NA	NA	NA	NA	NA	NA	NA	NA	NA	NA	NA	NA	NA	NA
11	77552534	134942626	0.640887	1.96133e-46	-0.0636388	3.00918	3	0	0.769865	3	1	0.230135	0.0163278	0.0165476	0.738265	0.802837	3	0	0.884933	3	2	0.115067	0.00816388	0.0082738	0.869133	0.901418	2	0	0.410708	3	0	0.589292	0.0272397	0.0276188	0.354778	0.462946	1	0	0.205354	3	0	0.794646	0.0136199	0.0138094	0.177389	0.231473	2	0	0.705354
12	216039	109195024	0.543245	1	-0.0118773	3.65691	2	1	1	NA	NA	NA	NA	NA	NA	NA	NA	NA	NA	NA	NA	NA	NA	NA	NA	NA	NA	NA	NA	NA	NA	NA	NA	NA	NA	NA	NA	NA	NA	NA	NA	NA	NA	NA	NA	NA	NA	NA	NA
12	109209317	133777645	0.501174	1	0.0393175	4.34049	2	2	1	NA	NA	NA	NA	NA	NA	NA	NA	NA	NA	NA	NA	NA	NA	NA	NA	NA	NA	NA	NA	NA	NA	NA	NA	NA	NA	NA	NA	NA	NA	NA	NA	NA	NA	NA	NA	NA	NA	NA	NA
13	19267289	25754087	0.551641	5.62599e-06	-0.263342	0.871099	0	0	0.239831	1	0	0.760169	0.0507898	0.0518386	0.134766	0.338705	0	0	0.619916	2	0	0.380084	0.0253949	0.0259193	0.567383	0.669352	1	0	0.805072	1	1	0.194928	0.0437182	0.0446329	0.717555	0.892851	1	0	0.902536	1	2	0.0974642	0.0218591	0.0223164	0.858778	0.946426	NA	NA	NA
13	25766542	38000832	0.723308	2.04421e-09	0.157674	6.10036	6	0	0.742394	6	1	0.257606	0.0435247	0.0436136	0.653536	0.823228	6	0	0.871197	6	2	0.128803	0.0217624	0.0218068	0.826768	0.911614	5	0	0.673416	6	0	0.326584	0.105548	0.105747	0.468643	0.88227	4	0	0.336708	6	0	0.663292	0.0527738	0.0528733	0.234321	0.441135	5	0	0.836708
13	38007731	71676156	0.55918	1	-0.185199	1.6443	1	0	1	NA	NA	NA	NA	NA	NA	NA	NA	NA	NA	NA	NA	NA	NA	NA	NA	NA	NA	NA	NA	NA	NA	NA	NA	NA	NA	NA	NA	NA	NA	NA	NA	NA	NA	NA	NA	NA	NA	NA	NA
13	71685493	114902250	0.611019	1	-0.106039	2.50919	2	0	1	NA	NA	NA	NA	NA	NA	NA	NA	NA	NA	NA	NA	NA	NA	NA	NA	NA	NA	NA	NA	NA	NA	NA	NA	NA	NA	NA	NA	NA	NA	NA	NA	NA	NA	NA	NA	NA	NA	NA	NA
14	20274339	107160794	0.653185	1	-0.031615	3.40492	3	0	1	NA	NA	NA	NA	NA	NA	NA	NA	NA	NA	NA	NA	NA	NA	NA	NA	NA	NA	NA	NA	NA	NA	NA	NA	NA	NA	NA	NA	NA	NA	NA	NA	NA	NA	NA	NA	NA	NA	NA	NA
15	20180945	74663033	0.655069	1	-0.0222943	3.52314	3	0	1	NA	NA	NA	NA	NA	NA	NA	NA	NA	NA	NA	NA	NA	NA	NA	NA	NA	NA	NA	NA	NA	NA	NA	NA	NA	NA	NA	NA	NA	NA	NA	NA	NA	NA	NA	NA	NA	NA	NA	NA
15	74667509	102400037	0.535568	1	0.132765	5.70787	3	2	1	NA	NA	NA	NA	NA	NA	NA	NA	NA	NA	NA	NA	NA	NA	NA	NA	NA	NA	NA	NA	NA	NA	NA	NA	NA	NA	NA	NA	NA	NA	NA	NA	NA	NA	NA	NA	NA	NA	NA	NA
16	101263	76082607	0.519978	3.29806e-72	0.109322	5.34956	3	2	0.484105	3	3	0.515895	0.0255177	0.0254779	0.435393	0.531667	3	1	0.242052	3	3	0.757948	0.0127588	0.012739	0.217697	0.265834	3	2	0.742052	3	4	0.257948	0.0127588	0.012739	0.717697	0.765834	2	2	0.558838	3	2	0.441162	0.0251898	0.0252397	0.509338	0.60896	1	2	0.279419
16	76099909	89909401	0.635891	3.28824e-28	-0.0660889	2.97956	2	0	0.536805	3	0	0.463195	0.0437437	0.0455803	0.446791	0.626953	1	0	0.268403	3	0	0.731597	0.0218718	0.0227902	0.223396	0.313476	2	0	0.768403	4	0	0.231597	0.0218718	0.0221344	0.725312	0.813148	3	0	0.692627	3	1	0.307373	0.0273801	0.0277171	0.635484	0.74552	3	0	0.846314
17	38761	49219631	0.603267	3.88242e-13	-0.105576	2.5145	2	0	0.814498	2	1	0.185502	0.0259893	0.0257764	0.764324	0.86477	2	0	0.907249	2	2	0.0927511	0.0129947	0.0128882	0.882162	0.932385	3	0	0.156858	3	1	0.843142	0.030893	0.0306399	0.0972172	0.216615	3	0	0.578429	3	2	0.421571	0.0154465	0.01532	0.548609	0.608308	NA	NA	NA
17	49230469	50829547	0.817858	1	0.828739	22.9874	21	2	1	NA	NA	NA	NA	NA	NA	NA	NA	NA	NA	NA	NA	NA	NA	NA	NA	NA	NA	NA	NA	NA	NA	NA	NA	NA	NA	NA	NA	NA	NA	NA	NA	NA	NA	NA	NA	NA	NA	NA	NA
17	50835537	59544863	0.625684	1	0.0945132	5.12862	4	1	1	NA	NA	NA	NA	NA	NA	NA	NA	NA	NA	NA	NA	NA	NA	NA	NA	NA	NA	NA	NA	NA	NA	NA	NA	NA	NA	NA	NA	NA	NA	NA	NA	NA	NA	NA	NA	NA	NA	NA	NA
17	59584565	79993064	0.543725	1	-0.0245829	3.49399	2	1	1	NA	NA	NA	NA	NA	NA	NA	NA	NA	NA	NA	NA	NA	NA	NA	NA	NA	NA	NA	NA	NA	NA	NA	NA	NA	NA	NA	NA	NA	NA	NA	NA	NA	NA	NA	NA	NA	NA	NA	NA
18	100949	10928707	0.546668	1	-0.148264	2.03713	2	1	1	NA	NA	NA	NA	NA	NA	NA	NA	NA	NA	NA	NA	NA	NA	NA	NA	NA	NA	NA	NA	NA	NA	NA	NA	NA	NA	NA	NA	NA	NA	NA	NA	NA	NA	NA	NA	NA	NA	NA	NA
18	10933523	77969285	0.606956	1	-0.132049	2.21545	2	0	1	NA	NA	NA	NA	NA	NA	NA	NA	NA	NA	NA	NA	NA	NA	NA	NA	NA	NA	NA	NA	NA	NA	NA	NA	NA	NA	NA	NA	NA	NA	NA	NA	NA	NA	NA	NA	NA	NA	NA	NA
19	293934	28569401	0.502458	1	0.0376503	4.31753	2	2	1	NA	NA	NA	NA	NA	NA	NA	NA	NA	NA	NA	NA	NA	NA	NA	NA	NA	NA	NA	NA	NA	NA	NA	NA	NA	NA	NA	NA	NA	NA	NA	NA	NA	NA	NA	NA	NA	NA	NA	NA
19	28575558	59095126	0.603437	7.94206e-10	-0.147024	2.05063	2	0	0.816963	2	1	0.183037	0.0302756	0.0309989	0.759108	0.880045	2	0	0.908482	2	2	0.0915185	0.0151378	0.0154994	0.879554	0.940023	1	0	0.278521	2	0	0.721479	0.043649	0.044722	0.185605	0.359985	0	0	0.139261	2	0	0.860739	0.0218245	0.022361	0.0928024	0.179993	1	0	0.639261
20	20021644	30608046	0.636698	2.98376e-06	-0.0418849	3.27627	3	0	0.705192	3	1	0.294808	0.0642404	0.0651299	0.580406	0.827048	3	0	0.852596	3	2	0.147404	0.0321202	0.0325649	0.790203	0.913524	2	0	0.516662	3	0	0.483338	0.103359	0.104794	0.312537	0.709938	1	0	0.258331	3	0	0.741669	0.0516797	0.0523968	0.156269	0.354969	2	0	0.758331
20	30616835	62912463	0.578785	1.56906e-22	0.0187484	4.06053	3	1	0.715113	3	2	0.284887	0.0297117	0.029997	0.656185	0.772094	3	0	0.357557	3	2	0.642443	0.0148558	0.0149985	0.328093	0.386047	3	1	0.857557	3	3	0.142443	0.0148558	0.0149985	0.828093	0.886047	2	1	0.391458	3	1	0.608542	0.0382898	0.0386697	0.316687	0.465595	1	1	0.195729
21	11002011	48084820	0.533272	1	0.149201	5.96548	3	2	1	NA	NA	NA	NA	NA	NA	NA	NA	NA	NA	NA	NA	NA	NA	NA	NA	NA	NA	NA	NA	NA	NA	NA	NA	NA	NA	NA	NA	NA	NA	NA	NA	NA	NA	NA	NA	NA	NA	NA	NA
22	16888900	49997967	0.544419	1	-0.0346529	3.36669	2	1	1	NA	NA	NA	NA	NA	NA	NA	NA	NA	NA	NA	NA	NA	NA	NA	NA	NA	NA	NA	NA	NA	NA	NA	NA	NA	NA	NA	NA	NA	NA	NA	NA	NA	NA	NA	NA	NA	NA	NA	NA
X	169805	6648467	0.547604	1	-0.0770846	2.84773	2	1	1	NA	NA	NA	NA	NA	NA	NA	NA	NA	NA	NA	NA	NA	NA	NA	NA	NA	NA	NA	NA	NA	NA	NA	NA	NA	NA	NA	NA	NA	NA	NA	NA	NA	NA	NA	NA	NA	NA	NA	NA
X	6652158	15506966	0.636775	1	0.125577	5.59689	4	1	1	NA	NA	NA	NA	NA	NA	NA	NA	NA	NA	NA	NA	NA	NA	NA	NA	NA	NA	NA	NA	NA	NA	NA	NA	NA	NA	NA	NA	NA	NA	NA	NA	NA	NA	NA	NA	NA	NA	NA	NA
X	15509700	155195900	0.55359	1	-0.0327704	3.39037	2	1	1	NA	NA	NA	NA	NA	NA	NA	NA	NA	NA	NA	NA	NA	NA	NA	NA	NA	NA	NA	NA	NA	NA	NA	NA	NA	NA	NA	NA	NA	NA	NA	NA	NA	NA	NA	NA	NA	NA	NA	NA
[truncated: 17 more columns]

## Sheet: MicMa019
chr	startpos	endpos	BAF	pval	LogR	ntot	nMaj1_A	nMin1_A	frac1_A	nMaj2_A	nMin2_A	frac2_A	SDfrac_A	SDfrac_A_BS	frac1_A_0.025	frac1_A_0.975	nMaj1_B	nMin1_B	frac1_B	nMaj2_B	nMin2_B	frac2_B	SDfrac_B	SDfrac_B_BS	frac1_B_0.025	frac1_B_0.975	nMaj1_C	nMin1_C	frac1_C	nMaj2_C	nMin2_C	frac2_C	SDfrac_C	SDfrac_C_BS	frac1_C_0.025	frac1_C_0.975	nMaj1_D	nMin1_D	frac1_D	nMaj2_D	nMin2_D	frac2_D	SDfrac_D	SDfrac_D_BS	frac1_D_0.025	frac1_D_0.975	nMaj1_E	nMin1_E	frac1_E
1	721290	34052403	0.587695	1.79653e-39	-0.155817	0.777223	0	0	0.247031	1	0	0.752969	0.0174602	0.0178539	0.211168	0.280706	0	0	0.623515	2	0	0.376485	0.00873012	0.00892693	0.605584	0.640353	1	0	0.826692	1	1	0.173308	0.0134487	0.0137438	0.800341	0.853835	1	0	0.913346	1	2	0.086654	0.00672435	0.00668201	0.900998	0.927067	NA	NA	NA
1	34057214	93986217	0.543636	0	-0.100649	1.02183	1	0	0.444694	1	1	0.555306	0.00969866	0.00965406	0.424747	0.463813	1	0	0.722347	1	2	0.277653	0.00484933	0.00498487	0.712094	0.73172	0	0	0.661499	1	0	0.338501	0.00879443	0.00904003	0.643883	0.679929	0	0	0.83075	2	0	0.16925	0.00439721	0.00452001	0.821941	0.839964	NA	NA	NA
1	94030534	120409703	0.591075	3.52663e-31	-0.179336	0.812912	0	0	0.211543	1	0	0.788457	0.0170965	0.016964	0.178684	0.246266	0	0	0.605771	2	0	0.394229	0.00854827	0.00848201	0.589342	0.623133	1	0	0.853648	1	1	0.146352	0.0128058	0.0127166	0.826855	0.877527	1	0	0.926824	1	2	0.0731762	0.0064029	0.00635831	0.913428	0.938764	NA	NA	NA
1	121172840	249190891	0.544422	5.53861e-65	0.329655	4.30626	2	2	0.264778	3	2	0.735222	0.0149529	0.0145471	0.234521	0.292355	1	2	0.132389	3	2	0.867611	0.00747645	0.00727354	0.117261	0.146178	2	2	0.632389	4	2	0.367611	0.00747645	0.00727354	0.617261	0.646178	2	1	0.615241	2	2	0.384759	0.0104708	0.0106801	0.594517	0.634145	2	0	0.307621
2	113763	6667373	0.602527	1.41087e-18	0.192886	3.06395	2	1	0.570931	3	1	0.429069	0.0506503	0.0524545	0.463197	0.668832	1	1	0.285465	3	1	0.714535	0.0253251	0.0258136	0.234094	0.335527	2	1	0.785465	4	1	0.214535	0.0253251	0.0258136	0.734094	0.835527	2	0	0.283047	2	1	0.716953	0.0299978	0.0305517	0.221488	0.341976	2	0	0.641523
2	6668960	186283241	0.502874	1	-0.0115017	1.56427	1	1	1	NA	NA	NA	NA	NA	NA	NA	NA	NA	NA	NA	NA	NA	NA	NA	NA	NA	NA	NA	NA	NA	NA	NA	NA	NA	NA	NA	NA	NA	NA	NA	NA	NA	NA	NA	NA	NA	NA	NA	NA
2	186338274	243034519	0.569805	1	0.137712	2.62034	2	1	1	NA	NA	NA	NA	NA	NA	NA	NA	NA	NA	NA	NA	NA	NA	NA	NA	NA	NA	NA	NA	NA	NA	NA	NA	NA	NA	NA	NA	NA	NA	NA	NA	NA	NA	NA	NA	NA	NA	NA	NA
3	71404	82554056	0.635852	1.30765e-183	-0.110636	1.34819	1	0	0.679273	2	0	0.320727	0.0115735	0.0118351	0.657102	0.702169	0	0	0.339636	2	0	0.660364	0.00578677	0.00591754	0.328551	0.351085	1	0	0.839636	3	0	0.160364	0.00578677	0.00604151	0.827745	0.851036	2	0	0.610986	2	1	0.389014	0.00808471	0.00843882	0.594911	0.627292	2	0	0.805493
3	82565903	197724348	0.523239	2.86789e-167	0.0503287	1.97793	1	0	0.246063	1	1	0.753937	0.00833456	0.00816984	0.229741	0.261558	1	0	0.623032	1	2	0.376968	0.00416728	0.00408492	0.61487	0.630779	1	1	0.729949	2	1	0.270051	0.0100388	0.00983957	0.710878	0.749384	0	1	0.364974	2	1	0.635026	0.00501942	0.00491979	0.355439	0.374692	1	1	0.864974
4	110646	89742764	0.501239	1	-0.00709866	1.59267	1	1	1	NA	NA	NA	NA	NA	NA	NA	NA	NA	NA	NA	NA	NA	NA	NA	NA	NA	NA	NA	NA	NA	NA	NA	NA	NA	NA	NA	NA	NA	NA	NA	NA	NA	NA	NA	NA	NA	NA	NA	NA
4	89854133	190915650	0.685714	1	-0.00690625	2.12373	2	0	1	NA	NA	NA	NA	NA	NA	NA	NA	NA	NA	NA	NA	NA	NA	NA	NA	NA	NA	NA	NA	NA	NA	NA	NA	NA	NA	NA	NA	NA	NA	NA	NA	NA	NA	NA	NA	NA	NA	NA	NA
5	226453	180634677	0.500751	1	0.0166337	1.74851	1	1	1	NA	NA	NA	NA	NA	NA	NA	NA	NA	NA	NA	NA	NA	NA	NA	NA	NA	NA	NA	NA	NA	NA	NA	NA	NA	NA	NA	NA	NA	NA	NA	NA	NA	NA	NA	NA	NA	NA	NA	NA
6	204909	162493682	0.519795	1.24188e-213	0.0834154	2.21289	1	1	0.771624	2	1	0.228376	0.00749181	0.0071223	0.756914	0.784919	0	1	0.385812	2	1	0.614188	0.0037459	0.00356115	0.378457	0.392459	1	1	0.885812	3	1	0.114188	0.0037459	0.00356115	0.878457	0.892459	1	0	0.210982	1	1	0.789018	0.00639405	0.00636109	0.1976	0.222974	1	0	0.605491
6	162510974	170905977	0.643087	2.76437e-41	-0.0675667	1.44728	1	0	0.580743	2	0	0.419257	0.0325194	0.0327111	0.512892	0.643664	0	0	0.290371	2	0	0.709629	0.0162597	0.0163556	0.256446	0.321832	1	0	0.790371	3	0	0.209629	0.0162597	0.0163556	0.756446	0.821832	2	0	0.677688	2	1	0.322312	0.021334	0.0214304	0.63439	0.72111	2	0	0.838844
7	44408	159054952	0.65393	2.15357e-306	-0.0797557	1.60355	1	0	0.42535	2	0	0.57465	0.0102087	0.0104938	0.405044	0.445105	0	0	0.212675	2	0	0.787325	0.00510436	0.00524692	0.202522	0.222553	1	0	0.712675	3	0	0.287325	0.00510436	0.00505263	0.703404	0.723144	2	0	0.774898	2	1	0.225102	0.00608964	0.0060316	0.762265	0.785846	2	0	0.887449
8	161222	14795876	0.535319	1.72416e-93	0.0740306	2.14525	1	1	0.578905	2	1	0.421095	0.0211019	0.020619	0.538461	0.617747	0	1	0.289452	2	1	0.710548	0.010551	0.0103095	0.269231	0.308874	1	1	0.789452	3	1	0.210548	0.010551	0.0103095	0.769231	0.808874	1	0	0.365529	1	1	0.634471	0.0159002	0.0155487	0.335823	0.395534	1	0	0.682765
8	14808002	16813431	0.68266	1	0.455044	5.64953	4	1	1	NA	NA	NA	NA	NA	NA	NA	NA	NA	NA	NA	NA	NA	NA	NA	NA	NA	NA	NA	NA	NA	NA	NA	NA	NA	NA	NA	NA	NA	NA	NA	NA	NA	NA	NA	NA	NA	NA	NA	NA
8	16830788	130186009	0.538549	0	0.0736842	2.14277	1	1	0.537179	2	1	0.462821	0.0102503	0.010182	0.517623	0.557472	0	1	0.268589	2	1	0.731411	0.00512513	0.00509101	0.258812	0.278736	1	1	0.768589	3	1	0.231411	0.00512513	0.00509101	0.758812	0.778736	1	0	0.396564	1	1	0.603436	0.00752548	0.00765614	0.380773	0.411079	1	0	0.698282
8	130197648	146239140	0.623536	4.06218e-12	-0.180183	1.18826	1	0	0.838302	2	0	0.161698	0.0239776	0.0233388	0.792242	0.883835	0	0	0.419151	2	0	0.580849	0.0119888	0.0116694	0.396121	0.441917	1	0	0.919151	3	0	0.0808492	0.0119888	0.0116694	0.896121	0.941917	2	0	0.49387	2	1	0.50613	0.0186157	0.0181255	0.457414	0.528371	2	0	0.746935
9	192129	141071475	0.524232	6.61625e-240	-0.0500244	1.32238	1	0	0.25609	1	1	0.74391	0.00720586	0.00703175	0.242285	0.269834	1	0	0.628045	1	2	0.371955	0.00360293	0.00351588	0.621142	0.634917	0	0	0.819689	1	0	0.180311	0.00559041	0.00562741	0.808201	0.831031	0	0	0.909845	2	0	0.0901553	0.00279521	0.0028137	0.9041	0.915515	NA	NA	NA
10	30001433	86796925	0.572566	1	0.0640254	2.07401	2	1	1	NA	NA	NA	NA	NA	NA	NA	NA	NA	NA	NA	NA	NA	NA	NA	NA	NA	NA	NA	NA	NA	NA	NA	NA	NA	NA	NA	NA	NA	NA	NA	NA	NA	NA	NA	NA	NA	NA	NA	NA
10	86798551	135406723	0.628204	9.12522e-55	-0.186995	1.24763	1	0	0.779269	2	0	0.220731	0.0146613	0.0155194	0.748758	0.807777	0	0	0.389634	2	0	0.610366	0.00733064	0.00775972	0.374379	0.403888	1	0	0.889634	3	0	0.110366	0.00733064	0.00775972	0.874379	0.903888	2	0	0.538798	2	1	0.461202	0.0109379	0.0115793	0.517213	0.561231	2	0	0.769399
11	206767	90899976	0.501005	1	0.00916365	1.69896	1	1	1	NA	NA	NA	NA	NA	NA	NA	NA	NA	NA	NA	NA	NA	NA	NA	NA	NA	NA	NA	NA	NA	NA	NA	NA	NA	NA	NA	NA	NA	NA	NA	NA	NA	NA	NA	NA	NA	NA	NA	NA
11	90901865	134938470	0.600262	1	-0.18991	0.912953	1	0	1	NA	NA	NA	NA	NA	NA	NA	NA	NA	NA	NA	NA	NA	NA	NA	NA	NA	NA	NA	NA	NA	NA	NA	NA	NA	NA	NA	NA	NA	NA	NA	NA	NA	NA	NA	NA	NA	NA	NA	NA
12	191619	133777645	0.508612	1	0.0530219	1.99669	1	1	1	NA	NA	NA	NA	NA	NA	NA	NA	NA	NA	NA	NA	NA	NA	NA	NA	NA	NA	NA	NA	NA	NA	NA	NA	NA	NA	NA	NA	NA	NA	NA	NA	NA	NA	NA	NA	NA	NA	NA	NA
13	19212262	114889995	0.609311	1	-0.165662	1.0161	1	0	1	NA	NA	NA	NA	NA	NA	NA	NA	NA	NA	NA	NA	NA	NA	NA	NA	NA	NA	NA	NA	NA	NA	NA	NA	NA	NA	NA	NA	NA	NA	NA	NA	NA	NA	NA	NA	NA	NA	NA	NA
14	20211644	107231967	0.605435	1	0.045496	1.94443	1	0	1	NA	NA	NA	NA	NA	NA	NA	NA	NA	NA	NA	NA	NA	NA	NA	NA	NA	NA	NA	NA	NA	NA	NA	NA	NA	NA	NA	NA	NA	NA	NA	NA	NA	NA	NA	NA	NA	NA	NA	NA
15	20180945	102400037	0.501278	1	-0.0324892	1.43103	1	1	1	NA	NA	NA	NA	NA	NA	NA	NA	NA	NA	NA	NA	NA	NA	NA	NA	NA	NA	NA	NA	NA	NA	NA	NA	NA	NA	NA	NA	NA	NA	NA	NA	NA	NA	NA	NA	NA	NA	NA	NA
16	86671	8261639	0.678976	1	0.382055	4.84192	4	1	1	NA	NA	NA	NA	NA	NA	NA	NA	NA	NA	NA	NA	NA	NA	NA	NA	NA	NA	NA	NA	NA	NA	NA	NA	NA	NA	NA	NA	NA	NA	NA	NA	NA	NA	NA	NA	NA	NA	NA	NA
16	8281240	66163067	0.531975	1.2502e-127	0.0787373	2.17907	1	1	0.621501	2	1	0.378499	0.0161277	0.01592	0.592131	0.651848	0	1	0.31075	2	1	0.68925	0.00806387	0.00796002	0.296065	0.325924	1	1	0.81075	3	1	0.18925	0.00806387	0.00796002	0.796065	0.825924	1	0	0.332999	1	1	0.667001	0.0124833	0.012325	0.308715	0.355496	1	0	0.666499
16	66168055	89909429	0.659408	1.5129e-38	-0.0917682	1.68627	1	0	0.343087	2	0	0.656913	0.0243967	0.0246001	0.291491	0.387504	0	0	0.171544	2	0	0.828456	0.0121983	0.0123001	0.145746	0.193752	1	0	0.671544	3	0	0.328456	0.0121983	0.0123001	0.645746	0.693752	2	0	0.822791	2	1	0.177209	0.0138625	0.0139594	0.797203	0.851565	2	0	0.911396
17	6689	18807131	0.511284	3.07507e-08	-0.0898678	1.08424	1	0	0.12227	1	1	0.87773	0.0214833	0.0222658	0.0783165	0.164901	1	0	0.561135	1	2	0.438865	0.0107416	0.0111329	0.539158	0.58245	0	0	0.918261	1	0	0.0817386	0.0150249	0.0155805	0.887896	0.948435	0	0	0.959131	2	0	0.0408693	0.00751247	0.00779023	0.943948	0.974217	NA	NA	NA
17	18810002	38609187	0.582507	1	0.0564417	2.02061	2	1	1	NA	NA	NA	NA	NA	NA	NA	NA	NA	NA	NA	NA	NA	NA	NA	NA	NA	NA	NA	NA	NA	NA	NA	NA	NA	NA	NA	NA	NA	NA	NA	NA	NA	NA	NA	NA	NA	NA	NA	NA
17	38638251	41312859	0.50063	1	0.0703435	2.11889	1	1	1	NA	NA	NA	NA	NA	NA	NA	NA	NA	NA	NA	NA	NA	NA	NA	NA	NA	NA	NA	NA	NA	NA	NA	NA	NA	NA	NA	NA	NA	NA	NA	NA	NA	NA	NA	NA	NA	NA	NA	NA
17	41462229	79923718	0.727352	1	0.0726683	2.9887	3	0	1	NA	NA	NA	NA	NA	NA	NA	NA	NA	NA	NA	NA	NA	NA	NA	NA	NA	NA	NA	NA	NA	NA	NA	NA	NA	NA	NA	NA	NA	NA	NA	NA	NA	NA	NA	NA	NA	NA	NA	NA
18	229710	78015057	0.612884	1	-0.178662	1.05815	1	0	1	NA	NA	NA	NA	NA	NA	NA	NA	NA	NA	NA	NA	NA	NA	NA	NA	NA	NA	NA	NA	NA	NA	NA	NA	NA	NA	NA	NA	NA	NA	NA	NA	NA	NA	NA	NA	NA	NA	NA	NA
19	292583	58911768	0.514781	1.05441e-26	-0.0572758	1.27814	1	0	0.159079	1	1	0.840921	0.0143169	0.0140686	0.130469	0.186221	1	0	0.579539	1	2	0.420461	0.00715846	0.00703432	0.565234	0.59311	0	0	0.892156	1	0	0.107844	0.0102972	0.010119	0.872367	0.91244	0	0	0.946078	2	0	0.0539222	0.00514862	0.00505949	0.936184	0.95622	NA	NA	NA
20	20014955	50868556	0.544083	2.44339e-81	0.0896838	2.25852	1	1	0.464321	2	1	0.535679	0.0216904	0.0214081	0.421005	0.505533	0	1	0.23216	2	1	0.76784	0.0108452	0.0108732	0.211524	0.253581	1	1	0.73216	3	1	0.26784	0.0108452	0.0108732	0.711524	0.753581	1	0	0.448876	1	1	0.551124	0.0152303	0.0152759	0.418101	0.477326	1	0	0.724438
20	50870937	62912463	0.596598	1.80569e-57	0.353802	4.54871	3	1	0.544695	3	2	0.455305	0.0288467	0.0285404	0.488034	0.599561	3	0	0.272348	3	2	0.727652	0.0144233	0.0142702	0.244017	0.299781	3	1	0.772348	3	3	0.227652	0.0144233	0.0142702	0.744017	0.799781	3	2	0.19444	4	2	0.80556	0.0498672	0.0493421	0.0972681	0.290047	2	2	0.0972202
21	14907589	48084820	0.50054	1	-0.00190735	1.62637	1	1	1	NA	NA	NA	NA	NA	NA	NA	NA	NA	NA	NA	NA	NA	NA	NA	NA	NA	NA	NA	NA	NA	NA	NA	NA	NA	NA	NA	NA	NA	NA	NA	NA	NA	NA	NA	NA	NA	NA	NA	NA
22	16877230	49997706	0.501669	1	-0.00870016	1.58233	1	1	1	NA	NA	NA	NA	NA	NA	NA	NA	NA	NA	NA	NA	NA	NA	NA	NA	NA	NA	NA	NA	NA	NA	NA	NA	NA	NA	NA	NA	NA	NA	NA	NA	NA	NA	NA	NA	NA	NA	NA	NA
X	169805	154990627	0.501419	1	0.00422154	1.66643	1	1	1	NA	NA	NA	NA	NA	NA	NA	NA	NA	NA	NA	NA	NA	NA	NA	NA	NA	NA	NA	NA	NA	NA	NA	NA	NA	NA	NA	NA	NA	NA	NA	NA	NA	NA	NA	NA	NA	NA	NA	NA
[truncated: 17 more columns]

## Sheet: MicMa017
chr	startpos	endpos	BAF	pval	LogR	ntot	nMaj1_A	nMin1_A	frac1_A	nMaj2_A	nMin2_A	frac2_A	SDfrac_A	SDfrac_A_BS	frac1_A_0.025	frac1_A_0.975	nMaj1_B	nMin1_B	frac1_B	nMaj2_B	nMin2_B	frac2_B	SDfrac_B	SDfrac_B_BS	frac1_B_0.025	frac1_B_0.975	nMaj1_C	nMin1_C	frac1_C	nMaj2_C	nMin2_C	frac2_C	SDfrac_C	SDfrac_C_BS	frac1_C_0.025	frac1_C_0.975	nMaj1_D	nMin1_D	frac1_D	nMaj2_D	nMin2_D	frac2_D	SDfrac_D	SDfrac_D_BS	frac1_D_0.025	frac1_D_0.975	nMaj1_E	nMin1_E	frac1_E
1	918573	121291080	0.669783	1	-0.181129	1.10271	1	0	1	NA	NA	NA	NA	NA	NA	NA	NA	NA	NA	NA	NA	NA	NA	NA	NA	NA	NA	NA	NA	NA	NA	NA	NA	NA	NA	NA	NA	NA	NA	NA	NA	NA	NA	NA	NA	NA	NA	NA	NA
1	144896319	249191732	0.599128	1	0.24633	3.28438	2	1	1	NA	NA	NA	NA	NA	NA	NA	NA	NA	NA	NA	NA	NA	NA	NA	NA	NA	NA	NA	NA	NA	NA	NA	NA	NA	NA	NA	NA	NA	NA	NA	NA	NA	NA	NA	NA	NA	NA	NA	NA
2	50814	242718444	0.513163	8.91163e-124	0.00974623	1.89986	1	0	0.104807	1	1	0.895193	0.00428436	0.00426192	0.0963068	0.113281	1	0	0.552404	1	2	0.447596	0.00214218	0.00213639	0.548248	0.556566	1	1	0.889525	2	1	0.110475	0.00476026	0.00474712	0.880202	0.898628	0	1	0.444763	2	1	0.555237	0.00238013	0.00235552	0.440225	0.449415	1	1	0.944763
3	69244	122630062	0.50148	1	0.0363971	2.036	1	1	1	NA	NA	NA	NA	NA	NA	NA	NA	NA	NA	NA	NA	NA	NA	NA	NA	NA	NA	NA	NA	NA	NA	NA	NA	NA	NA	NA	NA	NA	NA	NA	NA	NA	NA	NA	NA	NA	NA	NA	NA
3	122642415	139050702	0.659169	1	-0.219968	1.00341	1	0	1	NA	NA	NA	NA	NA	NA	NA	NA	NA	NA	NA	NA	NA	NA	NA	NA	NA	NA	NA	NA	NA	NA	NA	NA	NA	NA	NA	NA	NA	NA	NA	NA	NA	NA	NA	NA	NA	NA	NA	NA
3	139060841	197833758	0.50225	1	0.0233364	1.96871	1	1	1	NA	NA	NA	NA	NA	NA	NA	NA	NA	NA	NA	NA	NA	NA	NA	NA	NA	NA	NA	NA	NA	NA	NA	NA	NA	NA	NA	NA	NA	NA	NA	NA	NA	NA	NA	NA	NA	NA	NA	NA
4	75174	190915650	0.501722	1	0.0083278	1.89274	1	1	1	NA	NA	NA	NA	NA	NA	NA	NA	NA	NA	NA	NA	NA	NA	NA	NA	NA	NA	NA	NA	NA	NA	NA	NA	NA	NA	NA	NA	NA	NA	NA	NA	NA	NA	NA	NA	NA	NA	NA	NA
5	375405	180692833	0.501015	1	0.0419043	2.0647	1	1	1	NA	NA	NA	NA	NA	NA	NA	NA	NA	NA	NA	NA	NA	NA	NA	NA	NA	NA	NA	NA	NA	NA	NA	NA	NA	NA	NA	NA	NA	NA	NA	NA	NA	NA	NA	NA	NA	NA	NA	NA
6	204909	69124602	0.502989	1	0.0333134	2.02001	1	1	1	NA	NA	NA	NA	NA	NA	NA	NA	NA	NA	NA	NA	NA	NA	NA	NA	NA	NA	NA	NA	NA	NA	NA	NA	NA	NA	NA	NA	NA	NA	NA	NA	NA	NA	NA	NA	NA	NA	NA	NA
6	69137202	116771514	0.663429	1	-0.216053	1.04251	1	0	1	NA	NA	NA	NA	NA	NA	NA	NA	NA	NA	NA	NA	NA	NA	NA	NA	NA	NA	NA	NA	NA	NA	NA	NA	NA	NA	NA	NA	NA	NA	NA	NA	NA	NA	NA	NA	NA	NA	NA	NA
6	116773400	120943637	0.510423	0.00603362	0.00979293	1.90009	1	0	0.0834313	1	1	0.916569	0.0295789	0.0297582	0.0248229	0.142009	1	0	0.541716	1	2	0.458284	0.0147894	0.0148791	0.512411	0.571004	0	0	0.955595	1	0	0.0444052	0.0164134	0.0165389	0.922043	0.987008	0	0	0.977797	2	0	0.0222026	0.00820668	0.00826943	0.961021	0.993504	NA	NA	NA
6	120984502	124253962	0.661768	1	-0.194725	1.02716	1	0	1	NA	NA	NA	NA	NA	NA	NA	NA	NA	NA	NA	NA	NA	NA	NA	NA	NA	NA	NA	NA	NA	NA	NA	NA	NA	NA	NA	NA	NA	NA	NA	NA	NA	NA	NA	NA	NA	NA	NA	NA
6	124298718	170905977	0.503022	1	0.0356559	2.03215	1	1	1	NA	NA	NA	NA	NA	NA	NA	NA	NA	NA	NA	NA	NA	NA	NA	NA	NA	NA	NA	NA	NA	NA	NA	NA	NA	NA	NA	NA	NA	NA	NA	NA	NA	NA	NA	NA	NA	NA	NA	NA
7	43259	159116965	0.501659	1	0.0472544	2.09278	1	1	1	NA	NA	NA	NA	NA	NA	NA	NA	NA	NA	NA	NA	NA	NA	NA	NA	NA	NA	NA	NA	NA	NA	NA	NA	NA	NA	NA	NA	NA	NA	NA	NA	NA	NA	NA	NA	NA	NA	NA	NA
8	161222	146293414	0.500814	1	0.0528358	2.12228	1	1	1	NA	NA	NA	NA	NA	NA	NA	NA	NA	NA	NA	NA	NA	NA	NA	NA	NA	NA	NA	NA	NA	NA	NA	NA	NA	NA	NA	NA	NA	NA	NA	NA	NA	NA	NA	NA	NA	NA	NA	NA
9	192129	17878879	0.551593	8.76182e-201	-0.163523	1.11799	1	0	0.382162	1	1	0.617838	0.0104455	0.0106514	0.361031	0.403558	1	0	0.691081	1	2	0.308919	0.00522277	0.00494114	0.681561	0.700656	0	0	0.760012	1	0	0.239988	0.00806901	0.00763278	0.745007	0.774533	0	0	0.880006	2	0	0.119994	0.00403451	0.00381639	0.872503	0.887267	NA	NA	NA
9	17879264	24353310	0.648575	9.40917e-07	0.0203026	1.95323	1	0	0.93597	1	1	0.0640295	0.0132031	0.0128565	0.909413	0.959301	1	0	0.967985	1	2	0.0320148	0.00660154	0.00642825	0.954707	0.97965	2	0	0.394128	2	1	0.605872	0.019666	0.0191498	0.354571	0.428879	2	0	0.697064	2	2	0.302936	0.009833	0.00957488	0.677286	0.714439	NA	NA	NA
9	24399969	141071475	0.555337	0	-0.164284	1.11492	1	0	0.407133	1	1	0.592867	0.00627643	0.00631775	0.394088	0.418883	1	0	0.703566	1	2	0.296434	0.00313822	0.00315888	0.697044	0.709441	0	0	0.740428	1	0	0.259572	0.00499759	0.00502723	0.730978	0.750657	0	0	0.870214	2	0	0.129786	0.00249879	0.00251362	0.865489	0.875329	NA	NA	NA
10	30001433	75818075	0.554801	1.18575755001899e-322	-0.0119271	1.79246	1	0	0.403577	1	1	0.596423	0.00853156	0.00864341	0.384647	0.420201	1	0	0.701789	1	2	0.298211	0.00426578	0.0043217	0.692323	0.7101	1	1	0.497068	2	1	0.502932	0.0132494	0.013408	0.470623	0.526064	0	1	0.248534	2	1	0.751466	0.00662468	0.00679709	0.236226	0.261642	1	1	0.748534
10	75836119	91352667	0.507934	1	0.0639412	2.18159	1	1	1	NA	NA	NA	NA	NA	NA	NA	NA	NA	NA	NA	NA	NA	NA	NA	NA	NA	NA	NA	NA	NA	NA	NA	NA	NA	NA	NA	NA	NA	NA	NA	NA	NA	NA	NA	NA	NA	NA	NA	NA
10	91363624	135287264	0.671112	1	-0.170142	1.09138	1	0	1	NA	NA	NA	NA	NA	NA	NA	NA	NA	NA	NA	NA	NA	NA	NA	NA	NA	NA	NA	NA	NA	NA	NA	NA	NA	NA	NA	NA	NA	NA	NA	NA	NA	NA	NA	NA	NA	NA	NA	NA
11	224676	64732850	0.501649	1	0.0379907	2.04428	1	1	1	NA	NA	NA	NA	NA	NA	NA	NA	NA	NA	NA	NA	NA	NA	NA	NA	NA	NA	NA	NA	NA	NA	NA	NA	NA	NA	NA	NA	NA	NA	NA	NA	NA	NA	NA	NA	NA	NA	NA	NA
11	64733678	72288725	0.588549	1	0.23403	3.20177	2	1	1	NA	NA	NA	NA	NA	NA	NA	NA	NA	NA	NA	NA	NA	NA	NA	NA	NA	NA	NA	NA	NA	NA	NA	NA	NA	NA	NA	NA	NA	NA	NA	NA	NA	NA	NA	NA	NA	NA	NA	NA
11	72292167	134938470	0.663861	1	-0.196528	1.04654	1	0	1	NA	NA	NA	NA	NA	NA	NA	NA	NA	NA	NA	NA	NA	NA	NA	NA	NA	NA	NA	NA	NA	NA	NA	NA	NA	NA	NA	NA	NA	NA	NA	NA	NA	NA	NA	NA	NA	NA	NA	NA
12	225655	133498496	0.502052	1	0.0376035	2.04227	1	1	1	NA	NA	NA	NA	NA	NA	NA	NA	NA	NA	NA	NA	NA	NA	NA	NA	NA	NA	NA	NA	NA	NA	NA	NA	NA	NA	NA	NA	NA	NA	NA	NA	NA	NA	NA	NA	NA	NA	NA	NA
13	19383274	114825147	0.500846	1	0.0557955	2.138	1	1	1	NA	NA	NA	NA	NA	NA	NA	NA	NA	NA	NA	NA	NA	NA	NA	NA	NA	NA	NA	NA	NA	NA	NA	NA	NA	NA	NA	NA	NA	NA	NA	NA	NA	NA	NA	NA	NA	NA	NA	NA
14	20211644	107274052	0.502407	1	0.0526026	2.12104	1	1	1	NA	NA	NA	NA	NA	NA	NA	NA	NA	NA	NA	NA	NA	NA	NA	NA	NA	NA	NA	NA	NA	NA	NA	NA	NA	NA	NA	NA	NA	NA	NA	NA	NA	NA	NA	NA	NA	NA	NA	NA
15	20192011	102400037	0.501505	1	0.0183507	1.94331	1	1	1	NA	NA	NA	NA	NA	NA	NA	NA	NA	NA	NA	NA	NA	NA	NA	NA	NA	NA	NA	NA	NA	NA	NA	NA	NA	NA	NA	NA	NA	NA	NA	NA	NA	NA	NA	NA	NA	NA	NA	NA
16	86671	31534663	0.503147	1	0.0463013	2.08777	1	1	1	NA	NA	NA	NA	NA	NA	NA	NA	NA	NA	NA	NA	NA	NA	NA	NA	NA	NA	NA	NA	NA	NA	NA	NA	NA	NA	NA	NA	NA	NA	NA	NA	NA	NA	NA	NA	NA	NA	NA	NA
16	31542271	49097277	0.642194	0.0319408	0.0160503	1.93165	1	0	0.904676	1	1	0.0953242	0.045289	0.0452067	0.806775	0.986444	1	0	0.952338	1	2	0.0476621	0.0226445	0.0226033	0.903387	0.993222	2	0	0.347515	2	1	0.652485	0.067458	0.0673353	0.201691	0.469309	2	0	0.673757	2	2	0.326243	0.033729	0.0336677	0.600846	0.734654	NA	NA	NA
16	49100699	50844773	0.507628	1	0.0459578	2.08596	1	1	1	NA	NA	NA	NA	NA	NA	NA	NA	NA	NA	NA	NA	NA	NA	NA	NA	NA	NA	NA	NA	NA	NA	NA	NA	NA	NA	NA	NA	NA	NA	NA	NA	NA	NA	NA	NA	NA	NA	NA	NA
16	50941889	89909401	0.664045	1	-0.177	1.06404	1	0	1	NA	NA	NA	NA	NA	NA	NA	NA	NA	NA	NA	NA	NA	NA	NA	NA	NA	NA	NA	NA	NA	NA	NA	NA	NA	NA	NA	NA	NA	NA	NA	NA	NA	NA	NA	NA	NA	NA	NA	NA
17	35514	79979504	0.501528	1	0.0390987	2.05005	1	1	1	NA	NA	NA	NA	NA	NA	NA	NA	NA	NA	NA	NA	NA	NA	NA	NA	NA	NA	NA	NA	NA	NA	NA	NA	NA	NA	NA	NA	NA	NA	NA	NA	NA	NA	NA	NA	NA	NA	NA	NA
18	100949	78014320	0.626898	1.36027e-267	-0.186908	1.02495	1	0	0.827056	1	1	0.172944	0.00499673	0.00497878	0.816845	0.837247	1	0	0.913528	1	2	0.086472	0.00249836	0.00248939	0.908423	0.918624	0	0	0.290586	1	0	0.709414	0.00720147	0.00740964	0.275314	0.305242	0	0	0.645293	2	0	0.354707	0.00360074	0.00370482	0.637657	0.652621	NA	NA	NA
19	260912	59071051	0.502269	1	0.0482575	2.09807	1	1	1	NA	NA	NA	NA	NA	NA	NA	NA	NA	NA	NA	NA	NA	NA	NA	NA	NA	NA	NA	NA	NA	NA	NA	NA	NA	NA	NA	NA	NA	NA	NA	NA	NA	NA	NA	NA	NA	NA	NA	NA
20	20068635	20804823	0.513038	0.278485	0.0517705	2.11663	1	1	1	NA	NA	NA	NA	NA	NA	NA	NA	NA	NA	NA	NA	NA	NA	NA	NA	NA	NA	NA	NA	NA	NA	NA	NA	NA	NA	NA	NA	NA	NA	NA	NA	NA	NA	NA	NA	NA	NA	NA	NA
20	20835074	26232228	0.671353	1	-0.148915	1.17752	1	0	1	NA	NA	NA	NA	NA	NA	NA	NA	NA	NA	NA	NA	NA	NA	NA	NA	NA	NA	NA	NA	NA	NA	NA	NA	NA	NA	NA	NA	NA	NA	NA	NA	NA	NA	NA	NA	NA	NA	NA	NA
20	26239964	33993091	0.546929	4.35542e-11	0.0898973	2.32349	1	1	0.576793	2	1	0.423207	0.0675165	0.0655896	0.442741	0.698829	0	1	0.288396	2	1	0.711604	0.0337583	0.0327948	0.221371	0.349414	1	1	0.788396	3	1	0.211604	0.0337583	0.0327948	0.721371	0.849414	1	0	0.350581	1	1	0.649419	0.0463287	0.0449102	0.261311	0.437642	1	0	0.67529
20	34048161	36521569	0.82954	3.59674e-08	0.741404	7.93624	7	0	0.39019	7	1	0.60981	0.064965	0.0654177	0.261404	0.522019	7	0	0.695095	7	2	0.304905	0.0324825	0.0327088	0.630702	0.761009	8	0	0.184704	8	1	0.815296	0.0730423	0.0735513	0.0399052	0.332923	8	0	0.592352	8	2	0.407648	0.0365211	0.0367756	0.519953	0.666461	NA	NA	NA
20	36638386	51236892	0.663518	1	-0.156294	1.14732	1	0	1	NA	NA	NA	NA	NA	NA	NA	NA	NA	NA	NA	NA	NA	NA	NA	NA	NA	NA	NA	NA	NA	NA	NA	NA	NA	NA	NA	NA	NA	NA	NA	NA	NA	NA	NA	NA	NA	NA	NA	NA
20	51309773	52817810	0.848055	1	0.931893	10.6556	10	1	1	NA	NA	NA	NA	NA	NA	NA	NA	NA	NA	NA	NA	NA	NA	NA	NA	NA	NA	NA	NA	NA	NA	NA	NA	NA	NA	NA	NA	NA	NA	NA	NA	NA	NA	NA	NA	NA	NA	NA	NA
20	52818822	55154354	0.674091	1	0.441468	4.78161	3	1	1	NA	NA	NA	NA	NA	NA	NA	NA	NA	NA	NA	NA	NA	NA	NA	NA	NA	NA	NA	NA	NA	NA	NA	NA	NA	NA	NA	NA	NA	NA	NA	NA	NA	NA	NA	NA	NA	NA	NA	NA
20	55167072	58090667	0.803562	1	0.780803	8.44643	7	1	1	NA	NA	NA	NA	NA	NA	NA	NA	NA	NA	NA	NA	NA	NA	NA	NA	NA	NA	NA	NA	NA	NA	NA	NA	NA	NA	NA	NA	NA	NA	NA	NA	NA	NA	NA	NA	NA	NA	NA	NA
20	58102623	62823902	0.502458	1	0.107686	2.42345	1	1	1	NA	NA	NA	NA	NA	NA	NA	NA	NA	NA	NA	NA	NA	NA	NA	NA	NA	NA	NA	NA	NA	NA	NA	NA	NA	NA	NA	NA	NA	NA	NA	NA	NA	NA	NA	NA	NA	NA	NA	NA
21	14386013	48077812	0.502768	1	0.0496009	2.10516	1	1	1	NA	NA	NA	NA	NA	NA	NA	NA	NA	NA	NA	NA	NA	NA	NA	NA	NA	NA	NA	NA	NA	NA	NA	NA	NA	NA	NA	NA	NA	NA	NA	NA	NA	NA	NA	NA	NA	NA	NA	NA
22	16894196	28169949	0.503257	1	0.0610114	2.16586	1	1	1	NA	NA	NA	NA	NA	NA	NA	NA	NA	NA	NA	NA	NA	NA	NA	NA	NA	NA	NA	NA	NA	NA	NA	NA	NA	NA	NA	NA	NA	NA	NA	NA	NA	NA	NA	NA	NA	NA	NA	NA
22	28170166	49985339	0.660633	1	-0.1808	1.04899	1	0	1	NA	NA	NA	NA	NA	NA	NA	NA	NA	NA	NA	NA	NA	NA	NA	NA	NA	NA	NA	NA	NA	NA	NA	NA	NA	NA	NA	NA	NA	NA	NA	NA	NA	NA	NA	NA	NA	NA	NA	NA
X	202664	155195900	0.502179	1	0.0551534	2.13459	1	1	1	NA	NA	NA	NA	NA	NA	NA	NA	NA	NA	NA	NA	NA	NA	NA	NA	NA	NA	NA	NA	NA	NA	NA	NA	NA	NA	NA	NA	NA	NA	NA	NA	NA	NA	NA	NA	NA	NA	NA	NA
[truncated: 17 more columns]

## Sheet: MicMa003
chr	startpos	endpos	BAF	pval	LogR	ntot	nMaj1_A	nMin1_A	frac1_A	nMaj2_A	nMin2_A	frac2_A	SDfrac_A	SDfrac_A_BS	frac1_A_0.025	frac1_A_0.975	nMaj1_B	nMin1_B	frac1_B	nMaj2_B	nMin2_B	frac2_B	SDfrac_B	SDfrac_B_BS	frac1_B_0.025	frac1_B_0.975	nMaj1_C	nMin1_C	frac1_C	nMaj2_C	nMin2_C	frac2_C	SDfrac_C	SDfrac_C_BS	frac1_C_0.025	frac1_C_0.975	nMaj1_D	nMin1_D	frac1_D	nMaj2_D	nMin2_D	frac2_D	SDfrac_D	SDfrac_D_BS	frac1_D_0.025	frac1_D_0.975	nMaj1_E	nMin1_E	frac1_E
1	918573	145394955	0.500722	1	0.0278515	2.00723	1	1	1	NA	NA	NA	NA	NA	NA	NA	NA	NA	NA	NA	NA	NA	NA	NA	NA	NA	NA	NA	NA	NA	NA	NA	NA	NA	NA	NA	NA	NA	NA	NA	NA	NA	NA	NA	NA	NA	NA	NA	NA
1	145533175	249081330	0.658518	1.71849e-124	0.290779	3.22858	2	1	0.560203	3	1	0.439797	0.020235	0.0206526	0.518862	0.599861	1	1	0.280102	3	1	0.719898	0.0101175	0.0099209	0.260223	0.29912	2	1	0.780102	4	1	0.219898	0.0101175	0.0099209	0.760223	0.79912	2	0	0.228062	2	1	0.771938	0.00894987	0.00870773	0.208826	0.243875	2	0	0.614031
2	29443	243034519	0.501287	1	0.033039	2.02762	1	1	1	NA	NA	NA	NA	NA	NA	NA	NA	NA	NA	NA	NA	NA	NA	NA	NA	NA	NA	NA	NA	NA	NA	NA	NA	NA	NA	NA	NA	NA	NA	NA	NA	NA	NA	NA	NA	NA	NA	NA	NA
3	71404	197833758	0.500627	1	0.0310307	2.01971	1	1	1	NA	NA	NA	NA	NA	NA	NA	NA	NA	NA	NA	NA	NA	NA	NA	NA	NA	NA	NA	NA	NA	NA	NA	NA	NA	NA	NA	NA	NA	NA	NA	NA	NA	NA	NA	NA	NA	NA	NA	NA
4	298772	37542764	0.729837	1	-0.332057	0.974222	1	0	1	NA	NA	NA	NA	NA	NA	NA	NA	NA	NA	NA	NA	NA	NA	NA	NA	NA	NA	NA	NA	NA	NA	NA	NA	NA	NA	NA	NA	NA	NA	NA	NA	NA	NA	NA	NA	NA	NA	NA	NA
4	37543562	37645716	0.690059	7.94586e-08	-0.332142	0.873366	0	0	0.324464	1	0	0.675536	0.271103	0.0551398	1.17597	1.39197	0	0	0.662232	2	0	0.337768	0.135552	0.0275699	1.08799	1.19599	1	0	0.854267	1	1	0.145733	0.151236	0.788631	-3.83697	-0.752005	1	0	0.927133	1	2	0.0728667	0.075618	0.394316	-1.41849	0.123998	NA	NA	NA
4	37679272	190778060	0.731578	1	-0.317352	0.987681	1	0	1	NA	NA	NA	NA	NA	NA	NA	NA	NA	NA	NA	NA	NA	NA	NA	NA	NA	NA	NA	NA	NA	NA	NA	NA	NA	NA	NA	NA	NA	NA	NA	NA	NA	NA	NA	NA	NA	NA	NA	NA
5	164193	180692833	0.500103	1	0.0344386	2.03315	1	1	1	NA	NA	NA	NA	NA	NA	NA	NA	NA	NA	NA	NA	NA	NA	NA	NA	NA	NA	NA	NA	NA	NA	NA	NA	NA	NA	NA	NA	NA	NA	NA	NA	NA	NA	NA	NA	NA	NA	NA	NA
6	205878	66847973	0.50243	1	0.00069477	1.90263	1	1	1	NA	NA	NA	NA	NA	NA	NA	NA	NA	NA	NA	NA	NA	NA	NA	NA	NA	NA	NA	NA	NA	NA	NA	NA	NA	NA	NA	NA	NA	NA	NA	NA	NA	NA	NA	NA	NA	NA	NA	NA
6	66851111	152095332	0.745597	1	-0.340903	1.10282	1	0	1	NA	NA	NA	NA	NA	NA	NA	NA	NA	NA	NA	NA	NA	NA	NA	NA	NA	NA	NA	NA	NA	NA	NA	NA	NA	NA	NA	NA	NA	NA	NA	NA	NA	NA	NA	NA	NA	NA	NA	NA
6	152492517	170905977	0.502755	1	0.00933924	1.93554	1	1	1	NA	NA	NA	NA	NA	NA	NA	NA	NA	NA	NA	NA	NA	NA	NA	NA	NA	NA	NA	NA	NA	NA	NA	NA	NA	NA	NA	NA	NA	NA	NA	NA	NA	NA	NA	NA	NA	NA	NA	NA
7	65254	158877965	0.500321	1	0.0282035	2.00861	1	1	1	NA	NA	NA	NA	NA	NA	NA	NA	NA	NA	NA	NA	NA	NA	NA	NA	NA	NA	NA	NA	NA	NA	NA	NA	NA	NA	NA	NA	NA	NA	NA	NA	NA	NA	NA	NA	NA	NA	NA	NA
8	161222	146290273	0.500937	1	0.0315215	2.02164	1	1	1	NA	NA	NA	NA	NA	NA	NA	NA	NA	NA	NA	NA	NA	NA	NA	NA	NA	NA	NA	NA	NA	NA	NA	NA	NA	NA	NA	NA	NA	NA	NA	NA	NA	NA	NA	NA	NA	NA	NA	NA
9	188421	140760661	0.500459	1	0.0354643	2.0372	1	1	1	NA	NA	NA	NA	NA	NA	NA	NA	NA	NA	NA	NA	NA	NA	NA	NA	NA	NA	NA	NA	NA	NA	NA	NA	NA	NA	NA	NA	NA	NA	NA	NA	NA	NA	NA	NA	NA	NA	NA	NA
10	30001433	135406723	0.501121	1	0.019039	1.97289	1	1	1	NA	NA	NA	NA	NA	NA	NA	NA	NA	NA	NA	NA	NA	NA	NA	NA	NA	NA	NA	NA	NA	NA	NA	NA	NA	NA	NA	NA	NA	NA	NA	NA	NA	NA	NA	NA	NA	NA	NA	NA
11	221584	134774845	0.501395	1	0.0216382	1.98298	1	1	1	NA	NA	NA	NA	NA	NA	NA	NA	NA	NA	NA	NA	NA	NA	NA	NA	NA	NA	NA	NA	NA	NA	NA	NA	NA	NA	NA	NA	NA	NA	NA	NA	NA	NA	NA	NA	NA	NA	NA	NA
12	191619	133777645	0.500766	1	0.0270124	2.00394	1	1	1	NA	NA	NA	NA	NA	NA	NA	NA	NA	NA	NA	NA	NA	NA	NA	NA	NA	NA	NA	NA	NA	NA	NA	NA	NA	NA	NA	NA	NA	NA	NA	NA	NA	NA	NA	NA	NA	NA	NA	NA
13	19212262	114999838	0.500222	1	0.0634147	2.14974	1	1	1	NA	NA	NA	NA	NA	NA	NA	NA	NA	NA	NA	NA	NA	NA	NA	NA	NA	NA	NA	NA	NA	NA	NA	NA	NA	NA	NA	NA	NA	NA	NA	NA	NA	NA	NA	NA	NA	NA	NA	NA
14	20211644	107285437	0.501615	1	0.0301132	2.0161	1	1	1	NA	NA	NA	NA	NA	NA	NA	NA	NA	NA	NA	NA	NA	NA	NA	NA	NA	NA	NA	NA	NA	NA	NA	NA	NA	NA	NA	NA	NA	NA	NA	NA	NA	NA	NA	NA	NA	NA	NA	NA
15	20180945	102369711	0.500512	1	0.00605507	1.92299	1	1	1	NA	NA	NA	NA	NA	NA	NA	NA	NA	NA	NA	NA	NA	NA	NA	NA	NA	NA	NA	NA	NA	NA	NA	NA	NA	NA	NA	NA	NA	NA	NA	NA	NA	NA	NA	NA	NA	NA	NA	NA
16	86671	31860504	0.500085	1	0.00599477	1.92276	1	1	1	NA	NA	NA	NA	NA	NA	NA	NA	NA	NA	NA	NA	NA	NA	NA	NA	NA	NA	NA	NA	NA	NA	NA	NA	NA	NA	NA	NA	NA	NA	NA	NA	NA	NA	NA	NA	NA	NA	NA	NA
16	35076563	89965842	0.744789	1	-0.349011	1.09584	1	0	1	NA	NA	NA	NA	NA	NA	NA	NA	NA	NA	NA	NA	NA	NA	NA	NA	NA	NA	NA	NA	NA	NA	NA	NA	NA	NA	NA	NA	NA	NA	NA	NA	NA	NA	NA	NA	NA	NA	NA	NA
17	95631	11554185	0.725281	0.0140645	-0.354206	0.939794	0	0	0.0966071	1	0	0.903393	0.0374787	0.0374629	0.0202152	0.164172	0	0	0.548304	2	0	0.451696	0.0187393	0.0187314	0.510108	0.582086	1	0	0.963408	1	1	0.0365924	0.0151346	0.0150933	0.934775	0.992697	1	0	0.981704	1	2	0.0182962	0.00756728	0.00754667	0.967387	0.996349	NA	NA	NA
17	11569468	12195571	0.513442	0.364196	-0.986847	0.0509878	0	0	1	NA	NA	NA	NA	NA	NA	NA	NA	NA	NA	NA	NA	NA	NA	NA	NA	NA	NA	NA	NA	NA	NA	NA	NA	NA	NA	NA	NA	NA	NA	NA	NA	NA	NA	NA	NA	NA	NA	NA	NA
17	12206782	19768924	0.737623	1	-0.327287	1.03582	1	0	1	NA	NA	NA	NA	NA	NA	NA	NA	NA	NA	NA	NA	NA	NA	NA	NA	NA	NA	NA	NA	NA	NA	NA	NA	NA	NA	NA	NA	NA	NA	NA	NA	NA	NA	NA	NA	NA	NA	NA	NA
17	19808445	25551283	0.502403	1	0.0814901	2.22465	1	1	1	NA	NA	NA	NA	NA	NA	NA	NA	NA	NA	NA	NA	NA	NA	NA	NA	NA	NA	NA	NA	NA	NA	NA	NA	NA	NA	NA	NA	NA	NA	NA	NA	NA	NA	NA	NA	NA	NA	NA	NA
17	25551682	36234106	0.631182	1	0.236267	2.94109	2	1	1	NA	NA	NA	NA	NA	NA	NA	NA	NA	NA	NA	NA	NA	NA	NA	NA	NA	NA	NA	NA	NA	NA	NA	NA	NA	NA	NA	NA	NA	NA	NA	NA	NA	NA	NA	NA	NA	NA	NA	NA
17	36410559	41798855	0.736304	1	-0.359083	1.02513	1	0	1	NA	NA	NA	NA	NA	NA	NA	NA	NA	NA	NA	NA	NA	NA	NA	NA	NA	NA	NA	NA	NA	NA	NA	NA	NA	NA	NA	NA	NA	NA	NA	NA	NA	NA	NA	NA	NA	NA	NA	NA
17	41821086	41973507	0.685756	2.52628e-05	-0.395691	0.721356	0	0	0.3488	1	0	0.6512	0.280777	0.0562014	1.15894	1.37373	0	0	0.6744	2	0	0.3256	0.140389	0.0281007	1.07947	1.18686	1	0	0.840164	1	1	0.159836	0.162782	0.705443	-3.27625	-0.628983	1	0	0.920082	1	2	0.0799181	0.0813908	0.352722	-1.13813	0.185508	NA	NA	NA
17	41982253	64838636	0.635984	0.00255931	0.264719	3.08868	2	1	0.841335	3	1	0.158665	0.0545584	0.0523982	0.729588	0.937818	1	1	0.420668	3	1	0.579332	0.0272792	0.0261991	0.364794	0.468909	2	1	0.920668	4	1	0.0793324	0.0272792	0.0261991	0.864794	0.968909	2	0	0.0908145	2	1	0.909186	0.0293955	0.0281524	0.0368104	0.146301	2	0	0.545407
17	64858272	67551461	0.560572	3.21968e-08	0.26187	3.07365	2	1	0.551255	2	2	0.448745	0.0865894	0.0863198	0.369598	0.719289	2	0	0.275627	2	2	0.724373	0.0432947	0.0431599	0.184799	0.359645	2	1	0.775627	2	3	0.224373	0.0432947	0.0431599	0.684799	0.859645	1	1	0.572459	2	1	0.427541	0.0856906	0.085792	0.390743	0.731592	0	1	0.286229
17	67556142	79645896	0.649463	2.29801e-08	0.291457	3.23228	2	1	0.677517	3	1	0.322483	0.0618414	0.0638844	0.54915	0.803111	1	1	0.338758	3	1	0.661242	0.0309207	0.0319422	0.274575	0.401556	2	1	0.838758	4	1	0.161242	0.0309207	0.0319422	0.774575	0.901556	2	0	0.174055	2	1	0.825945	0.0296276	0.0306078	0.110535	0.232862	2	0	0.587028
18	100949	78015057	0.500402	1	0.0443372	2.0725	1	1	1	NA	NA	NA	NA	NA	NA	NA	NA	NA	NA	NA	NA	NA	NA	NA	NA	NA	NA	NA	NA	NA	NA	NA	NA	NA	NA	NA	NA	NA	NA	NA	NA	NA	NA	NA	NA	NA	NA	NA	NA
19	260912	59095126	0.501037	1	0.0125185	1.94773	1	1	1	NA	NA	NA	NA	NA	NA	NA	NA	NA	NA	NA	NA	NA	NA	NA	NA	NA	NA	NA	NA	NA	NA	NA	NA	NA	NA	NA	NA	NA	NA	NA	NA	NA	NA	NA	NA	NA	NA	NA	NA
20	20014955	62912463	0.50032	1	0.00150167	1.90569	1	1	1	NA	NA	NA	NA	NA	NA	NA	NA	NA	NA	NA	NA	NA	NA	NA	NA	NA	NA	NA	NA	NA	NA	NA	NA	NA	NA	NA	NA	NA	NA	NA	NA	NA	NA	NA	NA	NA	NA	NA	NA
21	11002011	48077812	0.500815	1	0.0489878	2.09115	1	1	1	NA	NA	NA	NA	NA	NA	NA	NA	NA	NA	NA	NA	NA	NA	NA	NA	NA	NA	NA	NA	NA	NA	NA	NA	NA	NA	NA	NA	NA	NA	NA	NA	NA	NA	NA	NA	NA	NA	NA	NA
22	16888900	49997706	0.502635	1	0.00761723	1.92895	1	1	1	NA	NA	NA	NA	NA	NA	NA	NA	NA	NA	NA	NA	NA	NA	NA	NA	NA	NA	NA	NA	NA	NA	NA	NA	NA	NA	NA	NA	NA	NA	NA	NA	NA	NA	NA	NA	NA	NA	NA	NA
X	297021	155228572	0.500681	1	0.0565885	2.12188	1	1	1	NA	NA	NA	NA	NA	NA	NA	NA	NA	NA	NA	NA	NA	NA	NA	NA	NA	NA	NA	NA	NA	NA	NA	NA	NA	NA	NA	NA	NA	NA	NA	NA	NA	NA	NA	NA	NA	NA	NA	NA
[truncated: 17 more columns]
