# Supplementary material for: Tracing the origin of disseminated tumor cells in breast cancer using single-cell sequencing
Source: Genome Biol. 2016 Dec 9;17:250. doi: 10.1186/s13059-016-1109-7 (PMC5146893; doi:10.1186/s13059-016-1109-7)
Supplement: Additional file 3: — Copy number calls for all single cells and bulk samples. (ZIP 631 kb) [file 13059_2016_1109_MOESM3_ESM.zip › Additional file 3/Single cells 003 CN.xlsx]

## Sheet: 003L
chr1	1	4015962	1
chr1	4015963	249250621	2
chr10	1	134338174	2
chr10	134338175	135534747	1
chr11	1	135006516	2
chr12	1	132601015	2
chr12	132601016	133851895	1
chr13	19694455	115006431	2
chr14	20332213	107349540	2
chr15	22797869	102531392	2
chr16	1	90354753	2
chr17	1	81195210	2
chr18	1	78077248	2
chr19	1	59128983	2
chr2	1	243199373	2
chr20	1	63025520	2
chr21	10545939	48129895	2
chr22	17273328	51304566	2
chr3	1	198022430	2
chr4	1	191154276	2
chr5	1	180915260	2
chr6	1	171115067	2
chr7	1	159138663	2
chr8	1	146364022	2
chr9	1	135724009	2
chr9	135724010	141213431	1
chrX	1	2558407	0
chrX	2558408	155270560	2

## Sheet: 003K
chr1	1	249250621	2
chr10	1	135534747	2
chr11	1	135006516	2
chr12	1	132601015	2
chr12	132601016	133851895	1
chr13	19694455	115006431	2
chr14	20332213	107349540	2
chr15	22797869	102531392	2
chr16	1	88333463	2
chr16	88333464	90354753	1
chr17	1	81195210	2
chr18	1	78077248	2
chr19	1	59128983	2
chr2	1	243199373	2
chr20	1	63025520	2
chr21	10545939	48129895	2
chr22	17273328	51304566	2
chr3	1	198022430	2
chr4	1	191154276	2
chr5	1	180915260	2
chr6	1	171115067	2
chr7	1	159138663	2
chr8	1	146364022	2
chr9	1	138820933	2
chr9	138820934	141213431	1
chrX	1	2558407	0
chrX	2558408	155270560	2

## Sheet: 003J
chr1	1	249250621	2
chr10	1	135534747	2
chr11	1	135006516	2
chr12	1	133851895	2
chr13	19694455	115006431	2
chr14	20332213	107349540	2
chr15	22797869	102531392	2
chr16	1	90354753	2
chr17	1	81195210	2
chr18	1	78077248	2
chr19	1	59128983	2
chr2	1	243199373	2
chr20	1	63025520	2
chr21	10545939	48129895	2
chr22	17273328	51304566	2
chr3	1	198022430	2
chr4	1	191154276	2
chr5	1	180915260	2
chr6	1	171115067	2
chr7	1	159138663	2
chr8	1	146364022	2
chr9	1	141213431	2
chrX	1	2558407	0
chrX	2558408	155270560	2

## Sheet: 003I
chr1	1	5533844	1
chr1	5533845	249250621	2
chr10	1	43248954	2
chr10	43248955	135534747	1
chr11	1	135006516	2
chr12	1	133851895	2
chr13	19694455	115006431	2
chr14	20332213	107349540	2
chr15	22797869	102531392	2
chr16	1	90354753	2
chr17	1	81195210	2
chr18	1	78077248	2
chr19	1	59128983	3
chr2	1	243199373	2
chr20	1	55383645	2
chr20	55383646	63025520	1
chr21	10545939	48129895	2
chr22	17273328	51304566	2
chr3	1	198022430	2
chr4	1	191154276	2
chr5	1	9777907	1
chr5	9777908	180915260	2
chr6	1	171115067	2
chr7	1	159138663	2
chr8	1	146364022	2
chr9	1	136237751	2
chr9	136237752	141213431	1
chrX	1	2558407	0
chrX	2558408	155270560	2

## Sheet: 003H
chr1	1	249250621	2
chr10	1	135534747	2
chr11	1	135006516	2
chr12	1	132601015	2
chr12	132601016	133851895	1
chr13	19694455	115006431	2
chr14	20332213	107349540	2
chr15	22797869	102531392	2
chr16	1	90354753	2
chr17	1	81195210	2
chr18	1	78077248	2
chr19	1	59128983	2
chr2	1	243199373	2
chr20	1	63025520	2
chr21	10545939	48129895	2
chr22	17273328	51304566	2
chr3	1	100096195	2
chr3	100096196	172194222	1
chr3	172194223	198022430	2
chr4	1	191154276	2
chr5	1	180915260	2
chr6	1	171115067	2
chr7	1	159138663	2
chr8	1	146364022	2
chr9	1	141213431	2
chrX	1	2558407	0
chrX	2558408	155270560	2

## Sheet: 003G
chr1	1	120443818	2
chr1	142585968	146652151	6
chr1	146652152	249250621	3
chr10	1	135534747	2
chr11	1	135006516	2
chr12	1	132601015	2
chr12	132601016	133851895	1
chr13	19694455	115006431	2
chr14	20332213	107349540	2
chr15	22797869	102531392	2
chr16	1	34837206	2
chr16	46495085	90354753	1
chr17	1	21326377	1
chr17	21326378	36691785	3
chr17	36691786	42281491	1
chr17	42281492	81195210	3
chr18	1	78077248	2
chr19	1	59128983	2
chr2	1	243199373	2
chr20	1	63025520	2
chr21	10545939	48129895	2
chr22	17273328	51304566	2
chr3	1	198022430	2
chr4	1	191154276	1
chr5	1	180915260	2
chr6	1	66346115	2
chr6	66346116	151859969	1
chr6	151859970	171115067	2
chr7	1	157969523	2
chr7	157969524	159138663	1
chr8	1	146364022	2
chr9	1	141213431	2
chrX	1	2558407	0
chrX	2558408	155270560	2

## Sheet: 003F
chr1	1	3396073	1
chr1	4053696	248634894	2
chr2	1	242744503	2
chr3	1	197565189	2
chr4	1	190494769	2
chr5	1	180245579	2
chr6	1	170631393	2
chr7	1	158845511	2
chr8	1	145741371	2
chr9	1	138331378	2
chr9	138841068	140960778	1
chr10	1	135342317	2
chr11	1	134599008	2
chr12	1	132052597	2
chr12	132579501	133721496	1
chr13	19721689	114461991	2
chr14	20373298	106709210	2
chr15	22863309	102317208	2
chr16	1	87448178	2
chr16	87964890	90111270	1
chr17	1	80978040	2
chr18	1	77482123	2
chr19	1	58774896	2
chr20	1	60296819	2
chr20	60809146	62433402	1
chr21	14418580	48010000	2
chr22	17313696	50756112	2
chrX	1	2030999	0
chrX	2599542	154754212	2

## Sheet: 003E
chr1	1	3396073	1
chr1	4053696	120350351	2
chr1	144570856	248634894	3
chr2	1	242744503	2
chr3	1	197565189	2
chr4	1	190494769	1
chr5	1	180245579	2
chr6	1	66326257	2
chr6	66841493	151412485	1
chr6	151922955	170631393	2
chr7	1	158845511	2
chr8	1	145741371	2
chr9	1	138331378	2
chr9	138841068	140960778	1
chr10	1	135342317	2
chr11	1	134599008	2
chr12	1	132052597	2
chr12	132579501	133721496	1
chr13	19721689	114461991	2
chr14	20373298	106709210	2
chr15	22863309	102317208	2
chr16	1	34730814	2
chr16	46921573	88566697	1
chr16	89077857	90111270	0
chr17	1	21087580	1
chr17	25266325	35953254	3
chr17	36583816	41725742	1
chr17	42239441	80978040	3
chr18	1	77482123	2
chr19	1	58774896	2
chr20	1	60296819	2
chr20	60809146	62433402	1
chr21	14418580	48010000	2
chr22	17313696	50756112	2
chrX	1	2030999	0
chrX	2599542	154754212	2

## Sheet: 003D
chr1	1	3396073	1
chr1	4053696	155731570	2
chr1	156247265	248634894	3
chr2	1	242744503	2
chr3	1	197565189	2
chr4	1	190494769	1
chr5	1	180245579	2
chr6	1	65800796	2
chr6	66326257	139156406	1
chr6	139670062	170631393	2
chr7	1	158845511	2
chr8	1	145741371	2
chr9	1	132012734	2
chr9	132519903	140960778	1
chr10	1	135342317	2
chr11	1	134599008	2
chr12	1	132052597	2
chr12	132579501	133721496	1
chr13	19721689	114461991	2
chr14	20373298	106709210	2
chr15	22863309	102317208	2
chr16	1	88566697	2
chr16	89077857	90111270	1
chr17	1	80978040	2
chr18	1	77482123	2
chr19	1	58774896	2
chr20	1	62433402	2
chr21	14418580	48010000	2
chr22	17313696	50756112	2
chrX	1	2030999	0
chrX	2599542	154754212	2

## Sheet: 003C
chr1	1	3396073	1
chr1	4053696	120350351	2
chr1	144570856	248634894	3
chr2	1	242744503	2
chr3	1	197565189	2
chr4	1	190494769	1
chr5	1	180245579	2
chr6	1	65800796	2
chr6	66326257	151412485	1
chr6	151922955	170631393	2
chr7	1	158845511	2
chr8	1	145741371	2
chr9	1	138331378	2
chr9	138841068	140960778	1
chr10	1	135342317	2
chr11	1	134599008	2
chr12	1	132052597	2
chr12	132579501	133721496	1
chr13	19721689	114461991	2
chr14	20373298	106709210	2
chr15	22863309	102317208	2
chr16	1	1634084	1
chr16	2144609	34730814	2
chr16	46921573	90111270	1
chr17	1	21087580	1
chr17	25266325	35953254	3
chr17	36583816	41725742	1
chr17	42239441	80978040	3
chr18	1	77482123	2
chr19	1	58774896	2
chr20	1	60296819	2
chr20	60809146	62433402	1
chr21	14418580	48010000	2
chr22	17313696	50756112	2
chrX	1	2030999	0
chrX	2599542	154754212	2

[truncated: 2 more sheets: 003B, 003A]
