# Supplementary material for: Tracing the origin of disseminated tumor cells in breast cancer using single-cell sequencing
Source: Genome Biol. 2016 Dec 9;17:250. doi: 10.1186/s13059-016-1109-7 (PMC5146893; doi:10.1186/s13059-016-1109-7)
Supplement: Additional file 3: — Copy number calls for all single cells and bulk samples. (ZIP 631 kb) [file 13059_2016_1109_MOESM3_ESM.zip › Additional file 3/Single cells 017 CN.xlsx]

## Sheet: 017I
chr1	1	249250621	2
chr10	1	135534747	2
chr11	1	135006516	2
chr12	1	132601015	2
chr12	132601016	133851895	1
chr13	19694455	115006431	2
chr14	20332213	107349540	2
chr15	22797869	102531392	2
chr16	1	90354753	2
chr17	1	81195210	2
chr18	1	78077248	2
chr19	1	59128983	2
chr2	1	243199373	2
chr20	1	63025520	2
chr21	10545939	48129895	2
chr22	17273328	51304566	2
chr3	1	198022430	2
chr4	1	191154276	2
chr5	1	180915260	2
chr6	1	171115067	2
chr7	1	159138663	2
chr8	1	146364022	2
chr9	1	141213431	2
chrX	1	2558407	0
chrX	2558408	155270560	2

## Sheet: 017H
chr1	1	11605726	1
chr1	11605727	119928065	2
chr1	119928066	145494350	5
chr1	145494351	249250621	2
chr10	1	135534747	2
chr11	1	135006516	2
chr12	1	132601015	2
chr12	132601016	133851895	1
chr13	19694455	115006431	2
chr14	20332213	107349540	2
chr15	22797869	102531392	2
chr16	1	28398745	1
chr16	28398746	90354753	2
chr17	1	81195210	2
chr18	1	78077248	2
chr19	1	59128983	2
chr2	1	243199373	2
chr20	1	63025520	2
chr21	10545939	48129895	2
chr22	17273328	51304566	2
chr3	1	198022430	2
chr4	1	191154276	2
chr5	1	180915260	2
chr6	1	171115067	2
chr7	1	57914799	2
chr7	62032571	97366101	1
chr7	97366102	159138663	2
chr8	1	146364022	2
chr9	1	140960778	2
chrX	1	2558407	0
chrX	2558408	155270560	2

## Sheet: 017G
chr1	1	249250621	2
chr10	1	129686946	2
chr10	129686947	135534747	1
chr11	1	135006516	2
chr12	1	130020063	2
chr12	130020064	133851895	1
chr13	19694455	115006431	2
chr14	20332213	107349540	2
chr15	22797869	102531392	2
chr16	1	90354753	2
chr17	1	81195210	2
chr18	1	78077248	2
chr19	1	59128983	3
chr2	1	243199373	2
chr20	1	55885177	2
chr20	55885178	63025520	1
chr21	10545939	48129895	2
chr22	17273328	51304566	2
chr3	1	90442327	2
chr3	93963157	165567856	1
chr3	165567857	198022430	2
chr4	1	191154276	2
chr5	1	6703026	1
chr5	6703027	180915260	2
chr6	1	171115067	2
chr7	1	157453611	2
chr7	157453612	159138663	1
chr8	1	146364022	2
chr9	1	136237751	2
chr9	136237752	141213431	1
chrX	1	2558407	0
chrX	2558408	155270560	2

## Sheet: 017F
chr1	1	249250621	2
chr10	1	129686946	2
chr10	129686947	135534747	1
chr11	1	135006516	2
chr12	1	133851895	2
chr13	19694455	115006431	2
chr14	20332213	93841428	3
chr14	93841429	107349540	2
chr15	22797869	102531392	2
chr16	1	90354753	2
chr17	1	81195210	2
chr18	1	78077248	2
chr19	1	59128983	2
chr2	1	243199373	2
chr20	1	63025520	2
chr21	10545939	48129895	2
chr22	17273328	51304566	2
chr3	1	198022430	2
chr4	1	191154276	2
chr5	1	180915260	2
chr6	1	162647237	2
chr6	162647238	171115067	1
chr7	1	159138663	2
chr8	1	146364022	2
chr9	1	141213431	2
chrX	1	2558407	0
chrX	2558408	40096821	2
chrX	40096822	147225134	3
chrX	147225135	155270560	2

## Sheet: 017E
chr1	1	120443818	2
chr1	142585968	151459546	6
chr1	151459547	249250621	3
chr10	1	129686946	2
chr10	129686947	135534747	1
chr11	1	135006516	2
chr12	1	133851895	2
chr13	19694455	102451031	2
chr13	102451032	115006431	1
chr14	20332213	107349540	2
chr15	22797869	102531392	2
chr16	1	90354753	2
chr17	1	81195210	2
chr18	1	72377983	2
chr18	72377984	78077248	1
chr19	1	32730944	2
chr19	32730945	59128983	3
chr2	1	243199373	2
chr20	1	63025520	2
chr21	10545939	48129895	2
chr22	17273328	47316277	2
chr22	47316278	51304566	1
chr3	1	198022430	2
chr4	1	191154276	2
chr5	1	8250710	1
chr5	8250711	180915260	2
chr6	1	171115067	2
chr7	1	157453611	2
chr7	157453612	159138663	1
chr8	1	146364022	2
chr9	1	141213431	2
chrX	1	2558407	0
chrX	2558408	155270560	2

## Sheet: 017D
chr1	1	3396073	1
chr1	4053696	248634894	2
chr2	1	242744503	2
chr3	1	197565189	2
chr4	1	190494769	2
chr5	1	180245579	2
chr6	1	170631393	2
chr7	1	158845511	2
chr8	1	145741371	2
chr9	1	140960778	2
chr10	1	135342317	2
chr11	1	134599008	2
chr12	1	132052597	2
chr12	132579501	133721496	1
chr13	19721689	114461991	1
chr14	20373298	106709210	2
chr15	22863309	102317208	2
chr16	1	87448178	2
chr16	87964890	90111270	1
chr17	1	80978040	2
chr18	1	77482123	2
chr19	1	58774896	2
chr20	1	62433402	2
chr21	14418580	48010000	2
chr22	17313696	50756112	2
chrX	1	2030999	0
chrX	2599542	154754212	2

## Sheet: 017C
chr1	1	3396073	1
chr1	4053696	248634894	2
chr2	1	242744503	2
chr3	1	197565189	2
chr4	1	190494769	2
chr5	1	180245579	2
chr6	1	170631393	2
chr7	1	158845511	2
chr8	1	145741371	2
chr9	1	42203606	2
chr9	42922178	141011628	1
chr10	1	135342317	2
chr11	1	134599008	2
chr12	1	132052597	2
chr12	132579501	133721496	1
chr13	19721689	114461991	2
chr14	20373298	106709210	2
chr15	22863309	102317208	2
chr16	1	87448178	2
chr16	87964890	90111270	1
chr17	1	80978040	2
chr18	1	77482123	2
chr19	1	4372434	1
chr19	4889198	58774896	2
chr20	1	60296819	2
chr20	60809146	62433402	1
chr21	14418580	46476882	2
chr21	46983903	48010000	1
chr22	17313696	50756112	2
chrX	1	2030999	0
chrX	2599542	154754212	3

## Sheet: 017B
chr1	1	3396073	1
chr1	4053696	248634894	2
chr2	1	242744503	2
chr3	1	197565189	2
chr4	1	190494769	2
chr5	1	180245579	2
chr6	1	170631393	2
chr7	1	158845511	2
chr8	1	145741371	2
chr9	1	140960778	2
chr10	1	135342317	2
chr11	1	134599008	2
chr12	1	132052597	2
chr12	132579501	133721496	1
chr13	19721689	114461991	2
chr14	20373298	106709210	2
chr15	22863309	102317208	2
chr16	1	87448178	2
chr16	87964890	90111270	1
chr17	1	80978040	2
chr18	1	77482123	2
chr19	1	23791342	1
chr19	27970824	58774896	2
chr20	1	62433402	2
chr21	14418580	48010000	2
chr22	17313696	50756112	2
chrX	1	2030999	0
chrX	2599542	154754212	2

## Sheet: 017A
chr1	1	3396073	1
chr1	4053696	248634894	2
chr2	1	242744503	2
chr3	1	197565189	2
chr4	1	190494769	2
chr5	1	180245579	2
chr6	1	170631393	2
chr7	1	158845511	2
chr8	1	145741371	2
chr9	1	140960778	2
chr10	1	135342317	2
chr11	1	134599008	2
chr12	1	132052597	2
chr12	132579501	133721496	1
chr13	19721689	114461991	2
chr14	20373298	106709210	2
chr15	22863309	102317208	2
chr16	1	87448178	2
chr16	87964890	90111270	1
chr17	1	80978040	2
chr18	1	77482123	2
chr19	1	58774896	2
chr20	1	60296819	2
chr20	60809146	62433402	1
chr21	14418580	48010000	2
chr22	17313696	50756112	2
chrX	1	2030999	0
chrX	2599542	154754212	2
