# Supplementary material for: Tracing the origin of disseminated tumor cells in breast cancer using single-cell sequencing
Source: Genome Biol. 2016 Dec 9;17:250. doi: 10.1186/s13059-016-1109-7 (PMC5146893; doi:10.1186/s13059-016-1109-7)
Supplement: Additional file 3: — Copy number calls for all single cells and bulk samples. (ZIP 631 kb) [file 13059_2016_1109_MOESM3_ESM.zip › Additional file 3/Single cells 044 CN.xlsx]

## Sheet: 044H
chr1	1	249250621	2
chr10	1	135534747	2
chr11	1	135006516	2
chr12	1	133851895	2
chr13	19694455	115006431	2
chr14	20332213	107349540	2
chr15	22797869	102531392	2
chr16	1	90354753	2
chr17	1	81195210	2
chr18	1	78077248	2
chr19	1	59128983	2
chr2	1	243199373	2
chr20	1	63025520	2
chr21	10545939	48129895	2
chr22	17273328	51304566	2
chr3	1	198022430	2
chr4	1	191154276	2
chr5	1	180915260	2
chr6	1	171115067	2
chr7	1	159138663	2
chr8	1	146364022	2
chr9	1	141213431	2
chrX	1	155270560	2

## Sheet: 044G
chr1	1	120443818	2
chr1	142585968	249250621	3
chr10	1	135534747	2
chr11	1	135006516	2
chr12	1	132601015	2
chr12	132601016	133851895	1
chr13	19694455	115006431	2
chr14	20332213	107349540	2
chr15	22797869	102531392	2
chr16	1	90354753	2
chr17	1	81195210	2
chr18	1	78077248	2
chr19	1	59128983	2
chr2	1	243199373	2
chr20	1	63025520	2
chr21	10545939	48129895	2
chr22	17273328	51304566	2
chr3	1	196697691	2
chr3	196697692	198022430	1
chr4	1	191154276	2
chr5	1	180915260	2
chr6	1	171115067	2
chr7	1	159138663	2
chr8	1	146364022	2
chr9	1	141213431	2
chrX	1	155270560	3

## Sheet: 044F
chr1	1	84317160	2
chr1	84831934	109520939	1
chr1	110031452	213870725	2
chr1	214374880	248634894	1
chr2	1	10393015	2
chr2	10899301	23792419	1
chr2	24306592	88773248	2
chr2	95601065	242744503	2
chr3	1	197565189	2
chr4	1	11213513	1
chr4	11735895	190494769	2
chr5	1	139791281	2
chr5	140312278	180245579	2
chr6	1	120694583	2
chr6	121225969	129446049	1
chr6	129959565	170631393	2
chr7	1	99303743	2
chr7	99826505	158845511	1
chr8	1	145741371	2
chr9	1	140960778	2
chr10	1	135342317	2
chr11	1	26185790	2
chr11	26697706	39013726	1
chr11	39529762	134599008	2
chr12	1	132052597	2
chr12	132579501	133721496	1
chr13	19721689	111627538	2
chr13	112138658	114461991	1
chr14	20373298	106709210	2
chr15	22863309	102317208	2
chr16	1	87448178	2
chr16	87964890	90111270	1
chr17	1	80978040	2
chr18	1	77482123	2
chr19	1	58774896	2
chr20	1	60296819	2
chr20	60809146	62433402	1
chr21	14418580	48010000	2
chr22	17313696	50756112	2
chrX	1	154754212	2

## Sheet: 044E
chr1	1	120350351	2
chr1	144570856	248634894	3
chr2	1	242744503	2
chr3	1	197565189	2
chr4	1	190494769	2
chr5	1	180245579	2
chr6	1	170631393	2
chr7	1	158845511	2
chr8	1	145741371	2
chr9	1	140960778	2
chr10	1	37972229	1
chr10	42406120	135342317	2
chr11	1	134599008	2
chr12	1	132052597	2
chr12	132579501	133721496	1
chr13	19721689	114461991	2
chr14	20373298	106709210	2
chr15	22863309	102317208	2
chr16	1	26086879	1
chr16	26594825	87448178	2
chr16	87964890	90111270	1
chr17	1	80978040	2
chr18	1	77482123	2
chr19	1	58774896	2
chr20	1	62433402	2
chr21	14418580	48010000	2
chr22	17313696	50756112	2
chrX	1	154754212	2

## Sheet: 044D
chr1	1	248634894	2
chr2	1	242744503	2
chr3	1	197565189	2
chr4	1	190494769	2
chr5	1	180245579	3
chr6	1	170631393	2
chr7	1	158845511	2
chr8	1	145741371	2
chr9	1	140960778	2
chr10	1	135342317	2
chr11	1	134599008	2
chr12	1	132052597	2
chr12	132579501	133721496	1
chr13	19721689	114461991	2
chr14	20373298	106709210	1
chr15	22863309	100758958	2
chr15	101281297	102317208	1
chr16	1	87448178	2
chr16	87964890	90111270	1
chr17	1	80978040	2
chr18	1	77482123	2
chr19	1	58774896	2
chr20	1	62433402	2
chr21	14418580	48010000	2
chr22	17313696	50756112	2
chrX	1	154754212	3

## Sheet: 044C
chr1	1	248634894	2
chr2	1	242744503	2
chr3	1	197565189	2
chr4	1	190494769	2
chr5	1	180245579	2
chr6	1	170631393	2
chr7	1	158845511	2
chr8	1	145741371	2
chr9	1	140960778	2
chr10	1	135342317	2
chr11	1	134599008	2
chr12	1	132052597	2
chr12	132579501	133721496	1
chr13	19721689	114461991	2
chr14	20373298	106709210	2
chr15	22863309	102317208	2
chr16	1	87448178	2
chr16	87964890	90111270	1
chr17	1	80978040	2
chr18	1	77482123	2
chr19	1	58774896	2
chr20	1	62433402	2
chr21	14418580	48010000	2
chr22	17313696	50756112	2
chrX	1	154754212	2

## Sheet: 044B
chr1	1	11192783	2
chr1	11702994	248634894	3
chr2	1	242744503	2
chr3	1	197565189	2
chr4	1	190494769	2
chr5	1	180245579	2
chr6	1	170631393	2
chr7	1	158845511	2
chr8	1	145741371	2
chr9	1	140960778	2
chr10	1	135342317	2
chr11	1	134599008	2
chr12	1	132052597	2
chr12	132579501	133721496	1
chr13	19721689	114461991	2
chr14	20373298	106709210	2
chr15	22863309	102317208	2
chr16	1	86438113	2
chr16	86943917	90111270	1
chr17	1	80978040	2
chr18	1	77482123	2
chr19	1	58774896	2
chr20	1	62433402	2
chr21	14418580	42301460	2
chr21	42811262	48010000	2
chr22	17313696	50756112	2
chrX	1	154754212	2

## Sheet: 044A
chr1	1	248634894	2
chr2	1	242744503	2
chr3	1	197565189	2
chr4	1	190494769	2
chr5	1	180245579	3
chr6	1	170631393	2
chr7	1	158845511	2
chr8	1	145741371	2
chr9	1	140960778	1
chr10	1	135342317	2
chr11	1	134599008	2
chr12	1	132052597	2
chr12	132579501	133721496	1
chr13	19721689	114461991	2
chr14	20373298	106709210	2
chr15	22863309	102317208	2
chr16	1	88566697	2
chr16	89077857	90111270	1
chr17	1	80978040	2
chr18	1	77482123	2
chr19	1	58774896	2
chr20	1	62433402	2
chr21	14418580	48010000	2
chr22	17313696	50756112	2
chrX	1	154754212	2
