# Supplementary material for: Tracing the origin of disseminated tumor cells in breast cancer using single-cell sequencing
Source: Genome Biol. 2016 Dec 9;17:250. doi: 10.1186/s13059-016-1109-7 (PMC5146893; doi:10.1186/s13059-016-1109-7)
Supplement: Additional file 3: — Copy number calls for all single cells and bulk samples. (ZIP 631 kb) [file 13059_2016_1109_MOESM3_ESM.zip › Additional file 3/Single cells 083 CN.xlsx]

## Sheet: Sheet9
chr1	1	153527109	3
chr1	153527110	249250621	2
chr10	1	135534747	2
chr11	1	135006516	2
chr12	1	8923056	1
chr12	8923057	133851895	2
chr13	19694455	115006431	2
chr14	20332213	107349540	2
chr15	22797869	102531392	2
chr16	1	90354753	2
chr17	1	30686157	1
chr17	30686158	81195210	2
chr18	1	5152419	1
chr18	5152420	78077248	3
chr19	1	59128983	1
chr2	1	99606184	2
chr2	99606185	130669350	1
chr2	130669351	243199373	2
chr20	1	63025520	2
chr21	10545939	48129895	2
chr22	17273328	51304566	3
chr3	1	198022430	2
chr4	1	191154276	2
chr5	1	180915260	2
chr6	1	80223242	1
chr6	80223243	171115067	2
chr7	1	159138663	2
chr8	1	146364022	2
chr9	1	141213431	2
chrX	1	2558407	0
chrX	2558408	155270560	2

## Sheet: Sheet8
chr1	1	249250621	2
chr10	1	135534747	2
chr11	1	135006516	2
chr12	1	132601015	2
chr12	132601016	133851895	1
chr13	19694455	115006431	2
chr14	20332213	107349540	2
chr15	22797869	102531392	2
chr16	1	88333463	2
chr16	88333464	90354753	1
chr17	1	81195210	2
chr18	1	78077248	2
chr19	1	59128983	2
chr2	1	243199373	2
chr20	1	63025520	2
chr21	10545939	48129895	2
chr22	17273328	51304566	2
chr3	1	198022430	2
chr4	1	191154276	2
chr5	1	180915260	2
chr6	1	171115067	2
chr7	1	159138663	2
chr8	1	146364022	2
chr9	1	141213431	2
chrX	1	2558407	0
chrX	2558408	155270560	2

## Sheet: Sheet7
chr1	1	31516023	1
chr1	31516024	64125936	2
chr1	64125937	75353243	1
chr1	75353244	84152289	2
chr1	84152290	91301927	1
chr1	91301928	120443818	2
chr1	142585968	249250621	4
chr10	1	124933256	2
chr10	124933257	135534747	1
chr11	1	103586410	2
chr11	103586411	135006516	1
chr12	1	132601015	2
chr12	132601016	133851895	1
chr13	19694455	115006431	2
chr14	20332213	50626878	2
chr14	50626879	107349540	1
chr15	22797869	40902427	1
chr15	40902428	102531392	2
chr16	1	34837206	4
chr16	46495085	90354753	1
chr17	1	81195210	2
chr18	1	61156135	1
chr18	61156136	75419590	2
chr18	75419591	78077248	1
chr19	1	38410889	2
chr19	38410890	59128983	4
chr2	1	78669429	2
chr2	78669430	99606184	1
chr2	99606185	118444215	2
chr2	118444216	175726356	1
chr2	175726357	211966588	2
chr2	211966589	218569281	1
chr2	218569282	243199373	2
chr20	1	63025520	2
chr21	10545939	48129895	3
chr22	17273328	51304566	1
chr3	1	172194222	2
chr3	172194223	178294650	1
chr3	178294651	198022430	2
chr4	1	191154276	2
chr5	1	55553745	3
chr5	55553746	135686971	2
chr5	135686972	180915260	3
chr6	1	20956319	1
chr6	20956320	171115067	2
chr7	1	159138663	2
chr8	1	29911911	1
chr8	29911912	146364022	3
chr9	1	135217637	2
chr9	135217638	141213431	1
chrX	1	2558407	0
chrX	2558408	40096821	2
chrX	40096822	86553649	3
chrX	86553650	155270560	2

## Sheet: Sheet6
chr1	1	248634894	2
chr2	1	242744503	2
chr3	1	197565189	2
chr4	1	190494769	2
chr5	1	180245579	2
chr6	1	170631393	2
chr7	1	158845511	2
chr8	1	145741371	2
chr9	1	139416248	2
chr9	139925693	140960778	1
chr10	1	135342317	2
chr11	1	134599008	2
chr12	1	132052597	2
chr12	132579501	133721496	1
chr13	19721689	114461991	2
chr14	20373298	106709210	2
chr15	22863309	102317208	2
chr16	1	87448178	2
chr16	87964890	90111270	1
chr17	1	80978040	2
chr18	1	77482123	2
chr19	1	58774896	2
chr20	1	62433402	2
chr21	14418580	32126070	1
chr21	32634243	48010000	2
chr22	17313696	50756112	2
chrX	1	2030999	0
chrX	2599542	154754212	2

## Sheet: Sheet5
chr1	1	248634894	2
chr2	1	242744503	2
chr3	1	65802298	2
chr3	66409487	112601383	3
chr3	113118413	197565189	2
chr4	1	190494769	2
chr5	1	180245579	2
chr6	1	170631393	2
chr7	1	158845511	2
chr8	1	145741371	2
chr9	1	138331378	2
chr9	138841068	140960778	1
chr10	1	135342317	2
chr11	1	134599008	2
chr12	1	132052597	3
chr12	132579501	133721496	1
chr13	19721689	114461991	2
chr14	20373298	106709210	2
chr15	22863309	102317208	2
chr16	1	88566697	2
chr16	89077857	90111270	1
chr17	1	80978040	2
chr18	1	46580837	2
chr18	47100785	77482123	1
chr19	1	58774896	2
chr20	1	25124874	3
chr20	29460847	62433402	2
chr21	14418580	48010000	2
chr22	17313696	50756112	2
chrX	1	2030999	0
chrX	2599542	154754212	3

## Sheet: Sheet4
chr1	1	3396073	1
chr1	4053696	7615909	2
chr1	8126676	31291196	1
chr1	31801404	64156997	2
chr1	64661379	96663979	1
chr1	97186865	120350351	2
chr1	144570856	248634894	4
chr2	1	20197002	2
chr2	20703816	25837893	1
chr2	26351801	78143244	2
chr2	78652622	99312903	1
chr2	99828442	117791415	2
chr2	118310379	142547381	1
chr2	143052591	152352870	2
chr2	152893593	175493564	1
chr2	176001119	211461637	2
chr2	211974294	219629943	1
chr2	220139216	242744503	2
chr3	1	171323416	2
chr3	171833248	177970958	1
chr3	178475917	197565189	2
chr4	1	190494769	2
chr5	1	53894951	3
chr5	54412028	134112019	2
chr5	134621001	180245579	3
chr6	1	21597851	1
chr6	22108263	170631393	2
chr7	1	158845511	2
chr8	1	29615490	1
chr8	30122990	145741371	3
chr9	1	138331378	2
chr9	138841068	140960778	1
chr10	1	135342317	2
chr11	1	102928089	2
chr11	103439418	134599008	1
chr12	1	132052597	2
chr12	132579501	133721496	1
chr13	19721689	114461991	2
chr14	20373298	49885327	2
chr14	50397100	92377163	1
chr14	92885832	100480066	2
chr14	100988298	106709210	1
chr15	22863309	43203597	1
chr15	43720003	56756503	2
chr15	57269630	60312340	1
chr15	60820031	102317208	2
chr16	1	34730814	3
chr16	46921573	87448178	1
chr16	87964890	90111270	0
chr17	1	80978040	2
chr18	1	60537856	1
chr18	61049141	77482123	2
chr19	1	38294478	1
chr19	38812290	58774896	3
chr20	1	62433402	2
chr21	14418580	48010000	2
chr22	17313696	50756112	1
chrX	1	2030999	0
chrX	2599542	154754212	2

## Sheet: Sheet3
chr1	1	248634894	2
chr2	1	242744503	2
chr3	1	197565189	2
chr4	1	190494769	2
chr5	1	180245579	2
chr6	1	170631393	2
chr7	1	158845511	2
chr8	1	145741371	2
chr9	1	140960778	2
chr10	1	135342317	2
chr11	1	134599008	2
chr12	1	133721496	2
chr13	19721689	114461991	2
chr14	20373298	106709210	2
chr15	22863309	102317208	2
chr16	1	87448178	2
chr16	87964890	90111270	1
chr17	1	80978040	2
chr18	1	77482123	2
chr19	1	58774896	2
chr20	1	62433402	2
chr21	14418580	48010000	2
chr22	17313696	50756112	2
chrX	1	2030999	0
chrX	2599542	154754212	2

## Sheet: Sheet2
chr1	1	248634894	2
chr2	1	242744503	2
chr3	1	169259355	3
chr3	169776067	197565189	2
chr4	1	190494769	2
chr5	1	3702214	4
chr5	4206736	180245579	2
chr6	1	170631393	2
chr7	1	158845511	2
chr8	1	145741371	2
chr9	1	140960778	2
chr10	1	135342317	2
chr11	1	134599008	2
chr12	1	13257860	1
chr12	13770448	133721496	2
chr13	19721689	114461991	2
chr14	20373298	106709210	2
chr15	22863309	102317208	2
chr16	1	90111270	2
chr17	1	80978040	2
chr18	1	77482123	2
chr19	1	11284417	1
chr19	11798948	58774896	2
chr20	1	62433402	2
chr21	14418580	48010000	2
chr22	17313696	50756112	2
chrX	1	2030999	0
chrX	2599542	154754212	2

## Sheet: Sheet1
chr1	1	7105700	2
chr1	7615909	31291196	1
chr1	31801404	64156997	2
chr1	64661379	74939401	1
chr1	75453021	83165994	2
chr1	83717606	97186865	1
chr1	97696614	120350351	2
chr1	144570856	248634894	4
chr2	1	78143244	2
chr2	78652622	99312903	1
chr2	99828442	118310379	2
chr2	118847381	142547381	1
chr2	143052591	152893593	2
chr2	153402033	175493564	1
chr2	176001119	211461637	2
chr2	211974294	219629943	1
chr2	220139216	242744503	2
chr3	1	171323416	2
chr3	171833248	177970958	1
chr3	178475917	197565189	2
chr4	1	190494769	2
chr5	1	53894951	3
chr5	54412028	133597072	2
chr5	134112019	180245579	3
chr6	1	21597851	1
chr6	22108263	170631393	2
chr7	1	158845511	2
chr8	1	29615490	1
chr8	30122990	145741371	3
chr9	1	140960778	2
chr10	1	135342317	2
chr11	1	102928089	2
chr11	103439418	134599008	1
chr12	1	132052597	2
chr12	132579501	133721496	1
chr13	19721689	114461991	2
chr14	20373298	50397100	2
chr14	50908640	92377163	1
chr14	92885832	106709210	2
chr15	22863309	43203597	1
chr15	43720003	102317208	2
chr16	1	34730814	3
chr16	46921573	90111270	1
chr17	1	80978040	2
chr18	1	60537856	1
chr18	61049141	73839335	2
chr18	74346462	77482123	1
chr19	1	38294478	1
chr19	38812290	58774896	3
chr20	1	62433402	2
chr21	14418580	48010000	3
chr22	17313696	50756112	1
chrX	1	154754212	2
