# Supplementary material for: Tracing the origin of disseminated tumor cells in breast cancer using single-cell sequencing
Source: Genome Biol. 2016 Dec 9;17:250. doi: 10.1186/s13059-016-1109-7 (PMC5146893; doi:10.1186/s13059-016-1109-7)
Supplement: Additional file 3: — Copy number calls for all single cells and bulk samples. (ZIP 631 kb) [file 13059_2016_1109_MOESM3_ESM.zip › Additional file 3/Single cells 107 3years CN.xlsx]

## Sheet: 107U
chr1	1	249250621	2
chr10	1	135534747	2
chr11	1	135006516	2
chr12	1	133851895	2
chr13	19694455	115006431	2
chr14	20332213	107349540	2
chr15	22797869	102531392	2
chr16	1	90354753	2
chr17	1	81195210	2
chr18	1	78077248	2
chr19	1	59128983	2
chr2	1	243199373	2
chr20	1	63025520	2
chr21	10545939	48129895	2
chr22	17273328	51304566	2
chr3	1	198022430	2
chr4	1	191154276	2
chr5	1	180915260	2
chr6	1	171115067	2
chr7	1	159138663	2
chr8	1	146364022	2
chr9	1	141213431	2
chrX	1	2558407	0
chrX	2558408	155270560	2

## Sheet: 107T
chr1	1	249250621	2
chr10	1	119332037	2
chr10	119332038	135534747	1
chr11	1	135006516	2
chr12	1	133851895	2
chr13	19694455	115006431	2
chr14	20332213	107349540	2
chr15	22797869	102531392	2
chr16	1	90354753	2
chr17	1	81195210	2
chr18	1	78077248	2
chr19	1	59128983	3
chr2	1	243199373	2
chr20	1	55383645	2
chr20	55383646	63025520	1
chr21	10545939	48129895	2
chr22	17273328	51304566	2
chr3	1	198022430	2
chr4	1	191154276	2
chr5	1	180915260	2
chr6	1	171115067	2
chr7	1	159138663	2
chr8	1	146364022	2
chr9	1	136237751	2
chr9	136237752	141213431	1
chrX	1	2558407	0
chrX	2558408	40096821	2
chrX	40096822	144136371	3
chrX	144136372	155270560	2

## Sheet: 107Q
chr1	1	248634894	2
chr2	1	242744503	2
chr3	1	197565189	2
chr4	1	190494769	2
chr5	1	166020212	2
chr5	166533092	180245579	3
chr6	1	170631393	2
chr7	1	158845511	2
chr8	1	145741371	2
chr9	1	130985444	2
chr9	131498835	140960778	1
chr10	1	135342317	2
chr11	1	134599008	2
chr12	1	133721496	2
chr13	19721689	114461991	2
chr14	20373298	106709210	2
chr15	22863309	102317208	2
chr16	1	87448178	2
chr16	87964890	90111270	1
chr17	1	80978040	2
chr18	1	55434498	3
chr18	55940695	77482123	2
chr19	1	23270805	1
chr19	23791342	58774896	2
chr20	1	62433402	2
chr21	14418580	48010000	2
chr22	17313696	50756112	2
chrX	1	2030999	0
chrX	2599542	154754212	2

## Sheet: 107P
chr1	1	3396073	1
chr1	4053696	117752102	2
chr1	118271965	248634894	3
chr2	1	242744503	2
chr3	1	197565189	2
chr4	1	190494769	2
chr5	1	180245579	2
chr6	1	170631393	2
chr7	1	158845511	2
chr8	1	110609166	2
chr8	111123250	145741371	3
chr9	1	138331378	2
chr9	138841068	140960778	1
chr10	1	122275609	2
chr10	122793238	135342317	1
chr11	1	134599008	2
chr12	1	132052597	2
chr12	132579501	133721496	1
chr13	19721689	114461991	2
chr14	20373298	106709210	2
chr15	22863309	102317208	2
chr16	1	87448178	2
chr16	87964890	90111270	1
chr17	1	28888408	2
chr17	29462623	80978040	3
chr18	1	77482123	2
chr19	1	58774896	2
chr20	1	62433402	2
chr21	14418580	46476882	2
chr21	46983903	48010000	1
chr22	17313696	50756112	2
chrX	1	2030999	0
chrX	2599542	154754212	2

## Sheet: 107O
chr1	1	3396073	1
chr1	4053696	248634894	2
chr2	1	242744503	2
chr3	1	197565189	2
chr4	1	190494769	2
chr5	1	180245579	2
chr6	1	170631393	2
chr7	1	158845511	2
chr8	1	145741371	2
chr9	1	140960778	2
chr10	1	135342317	2
chr11	1	134599008	2
chr12	1	133721496	2
chr13	19721689	114461991	2
chr14	20373298	106709210	2
chr15	22863309	102317208	2
chr16	1	88566697	2
chr16	89077857	90111270	1
chr17	1	80978040	2
chr18	1	77482123	2
chr19	1	58774896	2
chr20	1	62433402	2
chr21	14418580	48010000	2
chr22	17313696	50756112	2
chrX	1	2030999	0
chrX	2599542	154754212	2

## Sheet: 107N
chr1	1	3396073	1
chr1	4053696	120350351	2
chr1	144570856	248634894	3
chr2	1	212483894	2
chr2	212998010	242744503	1
chr3	1	197565189	2
chr4	1	190494769	2
chr5	1	180245579	2
chr6	1	18013927	1
chr6	18524365	65800796	2
chr6	66326257	145281334	1
chr6	145791210	170631393	2
chr7	1	26957864	3
chr7	27472930	57283254	2
chr7	62012266	66934278	1
chr7	67441190	158845511	2
chr8	1	58869373	2
chr8	59381951	110609166	3
chr8	111123250	145741371	4
chr9	1	78652992	2
chr9	79165640	103309251	1
chr9	103832735	140960778	2
chr10	1	135342317	2
chr11	1	48805605	1
chr11	49402739	75087259	2
chr11	75600659	134599008	1
chr12	1	80769164	2
chr12	81291402	133721496	1
chr13	19721689	31572353	2
chr13	32086902	42837621	1
chr13	43354472	114461991	2
chr14	20373298	106709210	2
chr15	22863309	63869582	2
chr15	64379883	102317208	3
chr16	1	53048959	2
chr16	53564404	90111270	1
chr17	1	28888408	2
chr17	29462623	80978040	3
chr18	1	46074199	2
chr18	46580837	77482123	3
chr19	1	58774896	2
chr20	1	62433402	2
chr21	14418580	48010000	1
chr22	17313696	50756112	2
chrX	1	2030999	0
chrX	2599542	96523933	2
chrX	97042773	154754212	1

## Sheet: 107M
chr1	1	120350351	3
chr1	144570856	248634894	6
chr2	1	212483894	4
chr2	212998010	238594668	3
chr2	239102298	242744503	4
chr3	1	49389033	5
chr3	49902539	83851934	2
chr3	84361926	197565189	4
chr4	1	190494769	3
chr5	1	180245579	4
chr6	1	44313204	4
chr6	44829671	50478487	2
chr6	50991335	57698136	4
chr6	62190834	148347749	2
chr6	148858193	170631393	5
chr7	1	57283254	3
chr7	62012266	66934278	2
chr7	67441190	158845511	4
chr8	1	14342531	2
chr8	14853993	52187173	4
chr8	52702600	110609166	6
chr8	111123250	145741371	14
chr9	1	67903227	4
chr9	70610546	138331378	5
chr9	138841068	140960778	3
chr10	1	116660952	4
chr10	117180550	135342317	2
chr11	1	48805605	2
chr11	49402739	74569194	4
chr11	75087259	134599008	2
chr12	1	132052597	5
chr12	132579501	133721496	2
chr13	19721689	29012134	5
chr13	29523662	51584523	2
chr13	52096434	114461991	4
chr14	20373298	68377179	5
chr14	68885278	106709210	2
chr15	22863309	65918752	4
chr15	66424973	88999781	6
chr15	89517228	102317208	4
chr16	1	53048959	4
chr16	53564404	90111270	2
chr17	1	16233559	2
chr17	16846955	28888408	3
chr17	29462623	80978040	6
chr18	1	8767117	2
chr18	9282306	46580837	4
chr18	47100785	77482123	6
chr19	1	4372434	2
chr19	4889198	58774896	3
chr20	1	62433402	4
chr21	14418580	48010000	2
chr22	17313696	50756112	4
chrX	1	2030999	0
chrX	2599542	94450581	4
chrX	94965212	154754212	2

## Sheet: 107L
chr1	1	3396073	1
chr1	4053696	248634894	2
chr2	1	39153745	1
chr2	39659263	242744503	2
chr3	1	197565189	2
chr4	1	190494769	2
chr5	1	180245579	2
chr6	1	170631393	2
chr7	1	158845511	2
chr8	1	58869373	2
chr8	59381951	145741371	3
chr9	1	138331378	2
chr9	138841068	140960778	1
chr10	1	135342317	2
chr11	1	134599008	2
chr12	1	132052597	2
chr12	132579501	133721496	1
chr13	19721689	114461991	2
chr14	20373298	106709210	2
chr15	22863309	102317208	2
chr16	1	87448178	2
chr16	87964890	90111270	1
chr17	1	80978040	2
chr18	1	77482123	2
chr19	1	58774896	2
chr20	1	62433402	2
chr21	14418580	46476882	2
chr21	46983903	48010000	1
chr22	17313696	50756112	2
chrX	1	2030999	0
chrX	2599542	154754212	2

## Sheet: 107K
chr1	1	248634894	2
chr2	1	242744503	2
chr3	1	64270463	3
chr3	64777024	197565189	2
chr4	1	190494769	2
chr5	1	180245579	2
chr6	1	170631393	2
chr7	1	158845511	2
chr8	1	145741371	2
chr9	1	140960778	2
chr10	1	135342317	2
chr11	1	134599008	2
chr12	1	6296027	4
chr12	6807666	133721496	2
chr13	19721689	114461991	2
chr14	20373298	106709210	2
chr15	22863309	102317208	2
chr16	1	90111270	2
chr17	1	80978040	2
chr18	1	77482123	2
chr19	1	58774896	2
chr20	1	62433402	2
chr21	14418580	48010000	2
chr22	17313696	50756112	2
chrX	1	2030999	0
chrX	2599542	154754212	2

## Sheet: 107J
chr1	1	9148914	1
chr1	9658066	120350351	2
chr1	144570856	248634894	3
chr2	1	37104554	1
chr2	37614340	211974294	2
chr2	212483894	238594668	1
chr2	239102298	242744503	2
chr3	1	49389033	2
chr3	49902539	84361926	1
chr3	84874214	197565189	2
chr4	1	190494769	2
chr5	1	180245579	2
chr6	1	44313204	2
chr6	44829671	50478487	1
chr6	50991335	65291350	2
chr6	65800796	145281334	1
chr6	145791210	170631393	2
chr7	1	57283254	2
chr7	62012266	66934278	1
chr7	67441190	158845511	2
chr8	1	58869373	2
chr8	59381951	110609166	3
chr8	111123250	145741371	5
chr9	1	138331378	2
chr9	138841068	140960778	1
chr10	1	116660952	2
chr10	117180550	135342317	1
chr11	1	48805605	1
chr11	49402739	75087259	2
chr11	75600659	134599008	1
chr12	1	132052597	2
chr12	132579501	133721496	1
chr13	19721689	29012134	2
chr13	29523662	51067407	1
chr13	51584523	114461991	2
chr14	20373298	68377179	2
chr14	68885278	106709210	1
chr15	22863309	66424973	2
chr15	66934704	102317208	3
chr16	1	53048959	2
chr16	53564404	88566697	1
chr16	89077857	90111270	0
chr17	1	16233559	1
chr17	16846955	28888408	2
chr17	29462623	80978040	4
chr18	1	46580837	2
chr18	47100785	77482123	3
chr19	1	58774896	2
chr20	1	62433402	2
chr21	14418580	48010000	1
chr22	17313696	50756112	2
chrX	1	2030999	0
chrX	2599542	94450581	2
chrX	94965212	154754212	1

[truncated: 2 more sheets: 107I, 107H]
