# Supplementary material for: Tracing the origin of disseminated tumor cells in breast cancer using single-cell sequencing
Source: Genome Biol. 2016 Dec 9;17:250. doi: 10.1186/s13059-016-1109-7 (PMC5146893; doi:10.1186/s13059-016-1109-7)
Supplement: Additional file 3: — Copy number calls for all single cells and bulk samples. (ZIP 631 kb) [file 13059_2016_1109_MOESM3_ESM.zip › Additional file 3/Single cells 107 diagnosis CN.xlsx]

## Sheet: 107S
chr1	1	249250621	2
chr10	1	135534747	2
chr11	1	135006516	2
chr12	1	133851895	2
chr13	19694455	115006431	2
chr14	20332213	107349540	2
chr15	22797869	102531392	2
chr16	1	90354753	2
chr17	1	81195210	3
chr18	1	78077248	2
chr19	1	59128983	2
chr2	1	47537060	2
chr2	47537061	238936013	3
chr2	238936014	243199373	1
chr20	1	63025520	2
chr21	10545939	48129895	2
chr22	17273328	51304566	2
chr3	1	198022430	2
chr4	1	191154276	2
chr5	1	180915260	2
chr6	1	79193243	2
chr6	79193244	91050615	3
chr6	91050616	171115067	2
chr7	1	107474753	3
chr7	107474754	154915565	2
chr7	154915566	159138663	1
chr8	1	146364022	2
chr9	1	141213431	2
chrX	1	2558407	0
chrX	2558408	146189140	2
chrX	146189141	155270560	1

## Sheet: 107R
chr1	1	249250621	2
chr10	1	129180661	2
chr10	129180662	135534747	1
chr11	1	135006516	2
chr12	1	133851895	2
chr13	19694455	115006431	2
chr14	20332213	107349540	2
chr15	22797869	102531392	2
chr16	1	90354753	2
chr17	1	81195210	2
chr18	1	78077248	2
chr19	1	59128983	3
chr2	1	24181217	1
chr2	24181218	243199373	2
chr20	1	63025520	2
chr21	10545939	48129895	2
chr22	17273328	51304566	2
chr3	1	198022430	2
chr4	1	191154276	2
chr5	1	180915260	2
chr6	1	171115067	2
chr7	1	154410541	2
chr7	154410542	159138663	1
chr8	1	146364022	2
chr9	1	141213431	2
chrX	1	2558407	0
chrX	2558408	155270560	2

## Sheet: 107G
chr1	1	3396073	1
chr1	4053696	248634894	2
chr2	1	242744503	2
chr3	1	197565189	2
chr4	1	190494769	2
chr5	1	180245579	3
chr6	1	170631393	2
chr7	1	158845511	2
chr8	1	145741371	2
chr9	1	138331378	2
chr9	138841068	140960778	1
chr10	1	135342317	2
chr11	1	134599008	2
chr12	1	132052597	2
chr12	132579501	133721496	1
chr13	19721689	114461991	2
chr14	20373298	106709210	2
chr15	22863309	102317208	2
chr16	1	88566697	2
chr16	89077857	90111270	1
chr17	1	80978040	2
chr18	1	77482123	2
chr19	1	58774896	2
chr20	1	60296819	2
chr20	60809146	62433402	1
chr21	14418580	48010000	2
chr22	17313696	50756112	2
chrX	1	2030999	0
chrX	2599542	154754212	2

## Sheet: 107F
chr1	1	3396073	1
chr1	4053696	248634894	2
chr2	1	242744503	2
chr3	1	197565189	2
chr4	1	190494769	2
chr5	1	180245579	3
chr6	1	170631393	2
chr7	1	158845511	2
chr8	1	145741371	2
chr9	1	138331378	2
chr9	138841068	140960778	1
chr10	1	135342317	2
chr11	1	134599008	2
chr12	1	132052597	2
chr12	132579501	133721496	1
chr13	19721689	114461991	2
chr14	20373298	106709210	2
chr15	22863309	102317208	2
chr16	1	87448178	2
chr16	87964890	90111270	1
chr17	1	80978040	2
chr18	1	77482123	2
chr19	1	58774896	2
chr20	1	62433402	2
chr21	14418580	46476882	2
chr21	46983903	48010000	1
chr22	17313696	50756112	2
chrX	1	2030999	0
chrX	2599542	154754212	2

## Sheet: 107E
chr1	1	248634894	2
chr2	1	242744503	2
chr3	1	197565189	2
chr4	1	190494769	2
chr5	1	180245579	2
chr6	1	170631393	2
chr7	1	158845511	2
chr8	1	145741371	2
chr9	1	138331378	2
chr9	138841068	140960778	1
chr10	1	135342317	2
chr11	1	134599008	2
chr12	1	133721496	2
chr13	19721689	114461991	2
chr14	20373298	106709210	2
chr15	22863309	102317208	2
chr16	1	87448178	2
chr16	87964890	90111270	1
chr17	1	80978040	2
chr18	1	77482123	2
chr19	1	58774896	2
chr20	1	62433402	2
chr21	14418580	48010000	2
chr22	17313696	50756112	2
chrX	1	2030999	0
chrX	2599542	154754212	2

## Sheet: 107D
chr1	1	120350351	2
chr1	144570856	248634894	3
chr2	1	212483894	2
chr2	212998010	237581213	1
chr2	238084119	242744503	2
chr3	1	49389033	2
chr3	49902539	84361926	1
chr3	84874214	197565189	2
chr4	1	190494769	2
chr5	1	180245579	2
chr6	1	44313204	2
chr6	44829671	50478487	1
chr6	50991335	65800796	2
chr6	66326257	145281334	1
chr6	145791210	170631393	2
chr7	1	57283254	2
chr7	62012266	66934278	1
chr7	67441190	158845511	2
chr8	1	88466319	2
chr8	88984934	110609166	3
chr8	111123250	145741371	6
chr9	1	100242397	2
chr9	100755463	139416248	3
chr9	139925693	140960778	1
chr10	1	117692799	2
chr10	118197556	135342317	1
chr11	1	47729780	1
chr11	48242457	74569194	2
chr11	75087259	134599008	1
chr12	1	132052597	2
chr12	132579501	133721496	1
chr13	19721689	29012134	2
chr13	29523662	51067407	1
chr13	51584523	114461991	2
chr14	20373298	68885278	2
chr14	69391899	106709210	1
chr15	22863309	65918752	2
chr15	66424973	102317208	3
chr16	1	53048959	2
chr16	53564404	88566697	1
chr16	89077857	90111270	0
chr17	1	16233559	1
chr17	16846955	28888408	2
chr17	29462623	80978040	3
chr18	1	5703565	1
chr18	6210344	46074199	2
chr18	46580837	77482123	3
chr19	1	47747940	2
chr19	48261758	58774896	3
chr20	1	60296819	2
chr20	60809146	62433402	1
chr21	14418580	48010000	1
chr22	17313696	50756112	2
chrX	1	2030999	0
chrX	2599542	94450581	2
chrX	94965212	154754212	1

## Sheet: 107C
chr1	1	3396073	1
chr1	4053696	248634894	2
chr2	1	212483894	2
chr2	212998010	242744503	1
chr3	1	197565189	2
chr4	1	190494769	2
chr5	1	180245579	2
chr6	1	170631393	2
chr7	1	158845511	2
chr8	1	110609166	2
chr8	111123250	145741371	3
chr9	1	140960778	2
chr10	1	133784808	2
chr10	134295728	135342317	1
chr11	1	134599008	2
chr12	1	132052597	2
chr12	132579501	133721496	1
chr13	19721689	114461991	2
chr14	20373298	106709210	2
chr15	22863309	102317208	2
chr16	1	87448178	2
chr16	87964890	90111270	1
chr17	1	80978040	2
chr18	1	77482123	2
chr19	1	58774896	2
chr20	1	62433402	2
chr21	14418580	46476882	2
chr21	46983903	48010000	1
chr22	17313696	50756112	2
chrX	1	2030999	0
chrX	2599542	154754212	2

## Sheet: 107B
chr1	1	3396073	1
chr1	4053696	248634894	2
chr2	1	242744503	2
chr3	1	197565189	2
chr4	1	190494769	2
chr5	1	180245579	2
chr6	1	170631393	2
chr7	1	158845511	2
chr8	1	145741371	2
chr9	1	138331378	2
chr9	138841068	140960778	1
chr10	1	135342317	2
chr11	1	134599008	2
chr12	1	132052597	2
chr12	132579501	133721496	1
chr13	19721689	114461991	2
chr14	20373298	106709210	2
chr15	22863309	102317208	2
chr16	1	87448178	2
chr16	87964890	90111270	1
chr17	1	80978040	2
chr18	1	77482123	2
chr19	1	58774896	2
chr20	1	60296819	2
chr20	60809146	62433402	1
chr21	14418580	48010000	2
chr22	17313696	50756112	2
chrX	1	2030999	0
chrX	2599542	154754212	2

## Sheet: 107A
chr1	1	3396073	1
chr1	4053696	120350351	2
chr1	144570856	248634894	3
chr2	1	212483894	2
chr2	212998010	238594668	1
chr2	239102298	242744503	2
chr3	1	49389033	2
chr3	49902539	84361926	1
chr3	84874214	197565189	2
chr4	1	190494769	2
chr5	1	180245579	2
chr6	1	44313204	2
chr6	44829671	50478487	1
chr6	50991335	65291350	2
chr6	65800796	145281334	1
chr6	145791210	170631393	2
chr7	1	57283254	2
chr7	62012266	66934278	1
chr7	67441190	158845511	2
chr8	1	88466319	2
chr8	88984934	110609166	3
chr8	111123250	145741371	6
chr9	1	100242397	2
chr9	100755463	138331378	3
chr9	138841068	140960778	2
chr10	1	117180550	2
chr10	117692799	135342317	1
chr11	1	48805605	1
chr11	49402739	74569194	2
chr11	75087259	134599008	1
chr12	1	132052597	2
chr12	132579501	133721496	1
chr13	19721689	29012134	2
chr13	29523662	51067407	1
chr13	51584523	114461991	2
chr14	20373298	68377179	2
chr14	68885278	106709210	1
chr15	22863309	66424973	2
chr15	66934704	102317208	3
chr16	1	53048959	2
chr16	53564404	90111270	1
chr17	1	16846955	1
chr17	17360640	28888408	2
chr17	29462623	80978040	3
chr18	1	5703565	1
chr18	6210344	46580837	2
chr18	47100785	77482123	3
chr19	1	47232881	2
chr19	47747940	58774896	3
chr20	1	62433402	2
chr21	14418580	48010000	1
chr22	17313696	50756112	2
chrX	1	2030999	0
chrX	2599542	94450581	2
chrX	94965212	154754212	1
